# Supplementary material for: Cytoplasmic long noncoding RNAs are frequently bound to and degraded at ribosomes in human cells
Source: RNA. 2016 Jun;22(6):867–82. doi: 10.1261/rna.053561.115 (PMC4878613; doi:10.1261/rna.053561.115)
Supplement: Supplemental Material [file supp_053561.115_Supp_TableS1.txt]

TransID	GeneID	Chr	Trans_Start	Trans_End	Strand	Cellular_Localization	FreeC_Conc	LightP_Conc	HeavyP_Conc	Ribosomal_Classification	CPAT	PhyloCSF	CPC	MS
ENST00000359941 ENSG00000182165 chr7 86954541 86974831 - 1 NA 5.59419766793399 NA 2 0.523803681691419 1 0.877271 0
ENST00000369605 ENSG00000203875 chr6 86386725 86388420 - 1 8.19680218549591 7.46917510689521 6.592363029419 1 0.0164702373043793 0 0.127998 0
ENST00000376445 ENSG00000226465 chr20 25731854 25733397 + 1 5.56327243602306 5.88333793787282 5.55384852369505 2 0.0877548528609505 0 0.861666 0
ENST00000381105 ENSG00000205662 chrX 3847910 3855896 - 1 6.00403573944927 5.93013048554692 5.3509441471085 1 0.646771887182636 1 0.109461 0
ENST00000398043 ENSG00000214293 chr7 77313538 77325582 - 1 5.69660782465506 6.29389420058005 5.32060588139646 2 0.0521525817172796 0 -1.08606 0
ENST00000399966 ENSG00000185203 chrX 155244288 155246502 - 1 5.54076610998739 5.94986324502591 NA 2 0.198114021499776 0 0.927063 0
ENST00000400755 ENSG00000230880 chr1 142618766 142621059 + 1 6.72990485953949 7.03891096406821 6.18822051605086 2 0.0531766860193525 0 -1.20753 0
ENST00000411579 ENSG00000232442 chr20 62258603 62260060 + 1 5.84634050103826 5.9509941186671 5.07386745344706 2 0.0406382200642384 0 0.18416 0
ENST00000411630 ENSG00000226950 chr4 53578597 53580304 + 1 6.81213288294379 7.06053049823848 6.02762491493586 2 0.652665169947744 1 0.436638 0
ENST00000412091 ENSG00000223473 chr7 65956996 65958553 - 1 5.5425962573435 5.15453910605345 NA 1 0.0315499498547919 0 0.000562161 0
ENST00000412369 ENSG00000225542 chr3 21584308 21621451 + 1 NA 6.01712823808674 5.15153832128423 2 0.00309136090775483 0 -1.13176 0
ENST00000412378 ENSG00000237950 chr1 44410046 44412223 - 1 NA 5.65411385945138 NA 2 0.009645711670702 0 -1.06921 0
ENST00000412500 ENSG00000228705 chr20 61405480 61406764 - 1 5.63756339193648 6.13715626802594 5.50206524489788 2 0.099611954315524 0 -1.14077 0
ENST00000413077 ENSG00000234327 chr17 5015227 5017672 + 1 6.44488233677562 6.89656422724778 5.82797029673285 2 0.00749674320916643 0 -1.08324 0
ENST00000413452 ENSG00000237883 chr2 74185143 74208488 - 1 6.00252733080597 6.02638104711122 NA 2 0.002912889099646 0 -1.3462 0
ENST00000413650 ENSG00000230880 chr1 142618808 142621059 + 1 6.69699410236702 7.00982895522663 6.17972041821595 2 0.0154169696413967 0 -1.17586 0
ENST00000413755 ENSG00000196756 chr20 37050839 37063996 - 1 NA 5.51972245410658 NA 2 0.0249673386275059 1 0.1916 0
ENST00000414002 ENSG00000203875 chr6 86386802 86388451 - 1 8.22518544225526 7.52063167039926 6.62752773607537 1 0.00913837628681394 0 -0.239003 0
ENST00000414075 ENSG00000234741 chr1 173833039 173835344 - 1 8.09284904463916 7.67256339565373 6.7611045136333 1 0.00956949896261162 0 -0.911044 0
ENST00000414386 ENSG00000234753 chr6 41491633 41513914 - 1 6.42511149388004 6.36228722180106 5.15450683986422 1 0.0318793101870766 0 -1.1194 0
ENST00000415031 ENSG00000227070 chr1 51983981 52026633 + 1 5.60517407879085 6.33042476545793 5.56376135733794 2 7.80428862311319e-05 0 -1.01005 0
ENST00000415104 ENSG00000237253 chr1 148598398 148599531 + 1 NA 6.073734863278 5.45034259552019 2 0.00862200881016249 0 -0.917258 0
ENST00000415663 ENSG00000227602 chr6 56196586 56196915 - 1 5.85403509472948 6.05858304564377 6.29113621208996 3 0.00185774868967574 0 -1.43466 0
ENST00000416193 ENSG00000226419 chr1 113499037 113506694 + 1 NA 5.75289922259602 NA 2 0.783750324544029 1 -1.15274 0
ENST00000416221 ENSG00000233461 chr1 231658134 231664302 - 1 6.59494376339592 6.28875821084136 NA 1 0.465040866159869 1 -0.981563 0
ENST00000416229 ENSG00000228384 chr2 71221640 71229884 + 1 6.87877260960974 6.178457547395 6.31314172867886 1 0.0659689136739184 0 0.684797 0
ENST00000416330 ENSG00000229807 chrX 73040491 73046179 - 1 NA 5.61398376573045 5.31690839467287 2 0.0105993809890197 0 -1.18895 0
ENST00000416560 ENSG00000182165 chr7 86954615 86974831 - 1 NA 5.59282790252584 NA 2 0.337550061621361 1 0.380717 0
ENST00000416570 ENSG00000228794 chr1 763079 788146 + 1 NA 5.54042911866912 NA 2 0.0247257407458701 0 0.330896 0
ENST00000416650 ENSG00000214293 chr7 77313260 77325579 - 1 5.76364812697924 6.30983659258466 5.36763617271667 2 0.0153730382469333 0 -1.1012 0
ENST00000417138 ENSG00000223608 chr21 39378846 39382920 - 1 6.57030972775411 6.47141483695688 5.30808276169731 1 0.117855423485522 0 -0.396831 0
ENST00000417578 ENSG00000196756 chr20 37049240 37063920 - 1 6.17864476572341 6.35616758017411 5.70020828692599 2 0.0410544664424832 1 0.657942 0
ENST00000417942 ENSG00000229807 chrX 73040491 73046136 - 1 NA 5.6627795944123 5.3297561966183 2 0.00996451504823423 0 -1.27058 0
ENST00000418244 ENSG00000230798 chr1 63786555 63788107 - 1 NA 5.71078187841776 NA 2 0.158013327772134 0 -0.964222 0
ENST00000418335 ENSG00000230918 chr2 162929766 162931679 + 1 6.22647910718257 5.9919472514105 5.79507703834014 1 0.0640408854498577 0 -1.07162 0
ENST00000418403 ENSG00000237643 chr6 71104590 71109120 + 1 7.20684137907014 7.42912486268521 6.27574753900098 2 0.00302273251933047 0 -1.29026 0
ENST00000418741 ENSG00000227332 chr13 19433967 19434882 + 1 NA 5.52429362846944 NA 2 0.00278588569039339 0 -1.31256 0
ENST00000419662 ENSG00000228265 chr20 32580317 32582163 - 1 5.73368625661132 5.8224355422366 5.38651520909425 2 0.0228570706607917 1 -1.0821 0
ENST00000419814 ENSG00000224698 chr1 108963311 108975806 + 1 5.78753862655829 6.35712706179643 5.75443240941223 2 0.221992604430532 0 0.831994 0
ENST00000419956 ENSG00000232157 chr6 34252267 34254545 + 1 NA 6.71100151264712 5.9858555226434 2 0.711658175548584 1 0.707529 0
ENST00000420058 ENSG00000230257 chr7 102613969 102629303 + 1 6.51695226015077 7.06029246395844 6.36415583169489 2 0.42456491927887 1 0.45393 0
ENST00000420140 ENSG00000228009 chr13 25511014 25512491 - 1 NA 5.60345864776988 NA 2 0.880260712059781 1 0.517063 0
ENST00000420199 ENSG00000203875 chr6 86386802 86388440 - 1 8.16898739577699 7.44324553860103 6.53839672262548 1 0.0164730377442808 0 0.25554 0
ENST00000421004 ENSG00000245556 chr5 77654625 77656331 - 1 5.99836150081702 6.13731937248678 NA 2 0.255665974637309 0 0.245653 0
ENST00000421293 ENSG00000182165 chr7 86954666 86974802 - 1 5.51494008408544 5.66815312297219 NA 2 0.227814754318514 1 -0.114616 0
ENST00000421322 ENSG00000229807 chrX 73040488 73046641 - 1 NA 5.63567422716227 5.32970541801239 2 0.011435782669138 0 -1.29056 0
ENST00000421449 ENSG00000231871 chr1 201785982 201798346 - 1 NA 5.60763342506634 5.0961284292705 2 0.0834928618362992 1 -0.324474 0
ENST00000421498 ENSG00000237978 chr3 178466776 178519724 - 1 5.72205538934698 5.72699204292128 NA 2 0.00542613176843713 0 -1.14274 0
ENST00000421685 ENSG00000230844 chrX 46404928 46407671 + 1 NA 5.80730112725928 NA 2 0.0143640926448251 0 0.274096 0
ENST00000421806 ENSG00000231025 chr10 98752207 98755716 + 1 NA 5.44179126098522 5.53655372380821 3 0.0104791568120191 0 -0.341306 0
ENST00000421949 ENSG00000247629 chr11 73594907 73597748 - 1 5.53686670375332 5.26884210618815 NA 1 0.988403438598051 1 0.341179 0
ENST00000422008 ENSG00000234741 chr1 173833622 173836168 - 1 6.05465620348802 NA NA 1 0.0137071482565273 0 -1.26402 0
ENST00000422284 ENSG00000242973 chr6 46638181 46655537 + 1 5.69087829919269 5.23091289467234 5.1485852363014 1 0.0178899797099876 0 -1.1357 0
ENST00000423385 ENSG00000234978 chr1 142803224 142816004 - 1 5.7449472895651 6.31225148886274 5.43113206939341 2 0.299847365444047 0 -1.26649 0
ENST00000423429 ENSG00000233763 chr6 3052197 3053998 - 1 NA 5.48935488231592 NA 2 0.0138614033036304 0 -0.979174 0
ENST00000423536 ENSG00000196756 chr20 37049235 37059709 - 1 6.18601747906051 6.37028586485582 5.7029256606653 2 0.0409369905405495 1 0.338294 0
ENST00000424235 ENSG00000196756 chr20 37059423 37063977 - 1 5.49352316900236 5.02269331491014 NA 1 0.00153386466445559 1 0.832694 0
ENST00000424241 ENSG00000237311 chrX 65219593 65220913 + 1 6.15993006496095 6.54451997065323 5.69003399417359 2 0.0160468237144503 0 -0.75885 0
ENST00000425081 ENSG00000236618 chr17 1420225 1421389 + 1 6.11099244892008 6.56142360024948 5.60137774197792 2 0.0228617848901344 0 -1.33049 0
ENST00000425124 ENSG00000232336 chr1 143188828 143189695 + 1 5.58138589055848 5.95946372567875 5.22657532099906 2 0.00637403637213001 0 -0.989304 0
ENST00000425170 ENSG00000203875 chr6 86387187 86387977 - 1 8.16716336759674 7.42630497268779 6.51710371019742 1 0.0125202260784849 0 -0.00320614 0
ENST00000425195 ENSG00000225548 chr3 27844253 27901816 + 1 NA 5.54934492097934 NA 2 0.0441179278886847 0 -0.927292 0
ENST00000425316 ENSG00000246334 chr5 176865504 176874700 - 1 5.92068545214615 6.00708614456738 5.47443537453722 2 0.19078582801919 0 -0.950935 0
ENST00000425384 ENSG00000230269 chr6 3182978 3195981 - 1 5.64808311383541 5.62832316483962 NA 1 0.300971523743973 0 -0.927526 0
ENST00000425653 ENSG00000226950 chr4 53578948 53580304 + 1 6.84500954013559 7.09782247821707 6.07355283602156 2 0.652562530390235 1 -1.02009 0
ENST00000425771 ENSG00000234741 chr1 173835005 173836178 - 1 5.86055474948365 NA NA 1 0.0136787995509769 0 -1.36512 0
ENST00000426017 ENSG00000227070 chr1 51984055 52027301 + 1 6.05408272837112 6.53136683858795 5.71084997372603 2 0.0081493896919892 0 -1.1165 0
ENST00000426112 ENSG00000234869 chr22 46937392 46944093 + 1 NA 5.62470184941586 5.27356885285484 2 0.0892855649708268 0 -0.614067 0
ENST00000426283 ENSG00000237002 chr10 36727544 36728725 + 1 5.61290526943224 5.0707690251456 NA 1 0.00165081534797464 0 -1.21699 0
ENST00000426316 ENSG00000240876 chr1 317811 328455 + 1 6.63632972161277 6.9848757652248 6.35234799831828 2 0.0327238879190349 0 -1.12975 0
ENST00000426367 ENSG00000232412 chrX 123093083 123095191 - 1 NA 5.63556663324788 NA 2 0.00595896431686346 0 -1.07201 0
ENST00000426393 ENSG00000230798 chr1 63786555 63787200 - 1 NA 5.95094003792914 5.04841878776424 2 0.157498185551735 0 -0.937716 0
ENST00000426408 ENSG00000230880 chr1 142619123 142665640 + 1 5.65735168438359 5.82280509883136 5.28522287414214 2 0.136394029166095 0 0.435806 0
ENST00000426413 ENSG00000225546 chr7 119390869 119547429 - 1 6.20407190972753 5.97612762374691 NA 1 0.00908401582331877 0 0.0381288 0
ENST00000426580 ENSG00000226308 chr20 55841858 55855541 + 1 5.94432174927831 5.37460233976769 5.39157181113893 1 0.693176589951258 1 0.176627 0
ENST00000426725 ENSG00000234171 chr2 3606168 3609321 + 1 NA 5.5225890112712 NA 2 0.244392815534788 0 -1.30912 0
ENST00000427268 ENSG00000230798 chr1 63786555 63790112 - 1 NA 5.94139603999072 5.07166485225915 2 0.157521124563558 0 -1.01254 0
ENST00000427501 ENSG00000203875 chr6 86386800 86387711 - 1 8.19851869634152 7.46991660048429 6.58038245248655 1 0.00862846735602776 0 -1.21593 0
ENST00000427732 ENSG00000236140 chr1 148246959 148248104 - 1 NA 5.88225954617854 NA 2 0.00631122675257687 0 -0.979185 0
ENST00000428504 ENSG00000228327 chr1 700237 714006 - 1 NA 5.56035495455014 NA 2 0.256308380846501 0 0.183165 0
ENST00000428508 ENSG00000229801 chr1 149590752 149591762 - 1 7.13072407759478 7.48393889220217 7.08540102179738 2 0.00847481393672214 0 -1.05767 0
ENST00000428643 ENSG00000234705 chr9 131425413 131425857 - 1 8.10396532835217 7.97652058553711 7.62801110190536 1 0.00319159320848496 0 0.987885 0
ENST00000428833 ENSG00000203875 chr6 86386802 86388238 - 1 8.11197130174784 7.37861267404857 6.46153130969736 1 0.0164249619379647 0 0.371049 0
ENST00000429829 ENSG00000229807 chrX 73040491 73072588 - 1 NA 5.59936516753993 5.25928378067984 2 0.168136517708436 0 -0.945124 0
ENST00000429872 ENSG00000237181 chr7 642822 648119 + 1 6.32759320830433 6.47816236670442 5.55446114690278 2 0.181874247692132 0 -0.57577 0
ENST00000430245 ENSG00000234741 chr1 173833039 173838020 - 1 7.70713257754081 7.29969753319002 6.27243570878035 1 0.0757758018859744 0 -1.05492 0
ENST00000430546 ENSG00000235335 chr2 168671284 168726424 - 1 6.98319406597764 7.02897504214222 6.0735711738482 2 0.0321416564001756 0 -0.973106 0
ENST00000430859 ENSG00000233834 chr7 20257209 20261315 + 1 NA 5.92486009201622 NA 2 0.00705812008410519 0 -1.02993 0
ENST00000431144 ENSG00000237499 chr6 138178837 138182628 - 1 NA 5.49664768485679 NA 2 0.0328644497729607 0 -1.26692 0
ENST00000431157 ENSG00000233968 chr10 20010626 20017479 - 1 NA 5.58865737499888 NA 2 0.619616038496569 1 -1.186 0
ENST00000431294 ENSG00000230798 chr1 63786555 63789253 - 1 5.494871707381 5.95451756004704 5.04836255673379 2 0.267425913647192 0 -0.94586 0
ENST00000431558 ENSG00000230082 chr3 9989088 9996471 + 1 7.14642423209038 6.78334934868945 6.64605347883095 1 0.884570271811234 1 -0.945141 0
ENST00000432193 ENSG00000182165 chr7 86954666 86974802 - 1 NA 5.63544820342664 NA 2 0.0489524440512275 1 0.397736 0
ENST00000432358 ENSG00000236537 chr6 158703295 158733390 + 1 6.77660315948082 6.16258248135544 5.87774123566757 1 0.0115215672759275 0 -1.35281 0
ENST00000432536 ENSG00000234741 chr1 173834997 173836827 - 1 7.67538094040326 7.32249990231351 6.28941628558387 1 0.00873924873370979 0 0.162166 0
ENST00000432751 ENSG00000234753 chr6 41491643 41515286 - 1 6.45682655712026 6.39041036051009 5.17985024494855 1 0.276348170262084 0 -1.11362 0
ENST00000432963 ENSG00000230368 chr1 803620 805581 - 1 5.82814841496025 6.19791496306206 5.32563789116995 2 0.00368763853778224 0 0.455544 0
ENST00000433265 ENSG00000248275 chr5 180690635 180691230 + 1 5.53895963135424 5.82336872704395 NA 2 0.0416064142208006 0 0.372054 0
ENST00000433446 ENSG00000224046 chr7 86780739 86781598 - 1 NA 5.81253820290285 NA 2 0.0431589361084698 0 -1.21113 0
ENST00000433606 ENSG00000237410 chr11 64413871 64427153 + 1 5.57279809904773 5.62792891740166 5.27203020941197 2 0.0438559167929714 0 -0.818672 0
ENST00000434627 ENSG00000230074 chr9 34665662 34681295 + 1 5.59579413238743 5.54360304093592 NA 1 0.000782331138798158 0 0.161409 0
ENST00000434839 ENSG00000229807 chrX 73040486 73046290 - 1 NA 5.60772822040656 5.30362555273106 2 0.0313015548921126 0 -1.26414 0
ENST00000435023 ENSG00000237292 chr1 181143620 181151344 + 1 5.51671186310872 5.33180084528485 5.1590290563672 1 0.297508337380952 1 0.346827 0
ENST00000435043 ENSG00000230269 chr6 3182978 3195990 - 1 5.66236213742472 5.64157120636888 NA 1 0.301033873058905 0 -0.931117 0
ENST00000435388 ENSG00000230337 chr1 11159732 11162157 + 1 NA 5.50329187766106 NA 2 0.00652339181934198 0 -1.02912 0
ENST00000435718 ENSG00000196756 chr20 37049532 37059692 - 1 5.81051127490869 5.89095163953211 5.21756155213757 2 0.0723845791923276 1 -0.974337 0
ENST00000435947 ENSG00000203875 chr6 86386800 86388370 - 1 8.19754389748325 7.47103013289809 6.57650143388718 1 0.00721725177213656 0 -1.10987 0
ENST00000436295 ENSG00000227748 chr6 147180317 147184217 + 1 NA 5.80315303075683 NA 2 0.0199681901557576 0 -1.17697 0
ENST00000436764 ENSG00000196756 chr20 37049235 37063976 - 1 6.1717132422079 6.33799474268001 5.67489542910225 2 0.0410846154618204 1 0.868984 0
ENST00000437232 ENSG00000229124 chr10 17256238 17268897 - 1 NA 5.7978284491612 NA 2 0.209211176561958 0 -1.23199 0
ENST00000437569 ENSG00000232053 chr7 136090011 136122130 + 1 5.60099176784743 5.62990918732758 NA 2 0.244607885082175 0 -0.906821 0
ENST00000438217 ENSG00000213863 chr6 171034285 171037576 + 1 NA 5.61923066334314 5.05014947747064 2 0.716792425269503 1 -0.161156 0
ENST00000438428 ENSG00000237292 chr1 181144473 181151343 + 1 5.53198057787731 5.3485520933586 5.15337996195552 1 0.443031049981663 1 -0.953703 0
ENST00000438488 ENSG00000223812 chr3 191286324 191291298 + 1 5.76940937754982 5.53266347867381 NA 1 0.193609516214727 0 -1.17551 0
ENST00000439058 ENSG00000233834 chr7 20257200 20261304 + 1 NA 5.89555442359248 NA 2 0.00705391000367316 0 -1.01886 0
ENST00000439105 ENSG00000232019 chr7 84568665 84569561 - 1 6.37331788484238 6.60989457503129 5.76884230034085 2 0.0231777793450859 0 -0.997073 0
ENST00000439192 ENSG00000237883 chr2 74185097 74208560 - 1 6.0521474235295 6.05961138083435 NA 2 0.0970347085957356 0 -0.946569 0
ENST00000439245 ENSG00000237587 chr9 43102670 43113375 + 1 5.63852705118979 6.13669494693284 5.22870262166177 2 0.0176151752603667 0 -1.09245 0
ENST00000439386 ENSG00000234753 chr6 41491635 41513812 - 1 6.46892055293157 6.40738478605088 5.19977595241132 1 0.0318754996352564 0 -1.11064 0
ENST00000439446 ENSG00000233834 chr7 20259062 20261323 + 1 NA 5.95689673186146 NA 2 0.00705442891990111 0 -1.16245 0
ENST00000439559 ENSG00000224914 chr10 89102681 89115187 + 1 NA 5.7834413877393 5.14147864488662 2 0.0685569521157175 0 -1.25934 0
ENST00000440574 ENSG00000231908 chr2 209119971 209120905 + 1 5.57093586642799 5.88853298612817 NA 2 0.105659190725264 0 -1.21513 0
ENST00000440595 ENSG00000228265 chr20 32580294 32582161 - 1 5.74356204136552 5.87963462516566 5.39225611979881 2 0.0138412165621531 1 -1.10349 0
ENST00000440665 ENSG00000233461 chr1 231658207 231664001 - 1 6.59477619425217 6.28870414906549 NA 1 0.0466561754967077 1 -0.826177 0
ENST00000441167 ENSG00000234913 chr22 18487036 18490074 - 1 7.83170600429009 7.22895627504783 6.76405736027169 1 0.182783236341945 0 0.513465 0
ENST00000441504 ENSG00000226950 chr4 53578665 53579296 + 1 6.48120855727705 5.83722833598943 NA 1 0.0780022637934581 1 0.055125 0
ENST00000441672 ENSG00000227591 chr1 209834711 209897470 - 1 5.79679308801592 6.03561688778938 NA 2 0.0296377123609278 0 -0.940365 0
ENST00000442067 ENSG00000234741 chr1 173833769 173836181 - 1 6.12407255596466 NA NA 1 0.00875873764088491 0 0.473536 0
ENST00000442226 ENSG00000225986 chr1 20510735 20512979 - 1 5.99224707910455 6.20008647981242 5.09165663745839 2 0.00518392091889283 0 -1.07245 0
ENST00000442757 ENSG00000230113 chr17 29283298 29283979 - 1 5.53206820579066 5.19709514927831 NA 1 0.0426717069798033 0 -0.89742 0
ENST00000442889 ENSG00000237436 chr1 6843952 6844903 - 1 NA 5.54473659257279 NA 2 0.00134405325053068 0 -1.07747 0
ENST00000443037 ENSG00000234899 chr17 70106319 70106865 - 1 5.69252420762255 5.31599015129908 5.58166506106188 1 0.0186151646025431 1 -0.993874 0
ENST00000443162 ENSG00000234183 chr7 44888015 44889167 + 1 6.89733787595131 5.52125640675891 NA 1 0.000667063592215287 0 -1.53199 0
ENST00000443556 ENSG00000225135 chr6 147708800 147711601 + 1 NA 5.93529288845055 5.63584436651939 2 0.00562107372634366 0 -1.14159 0
ENST00000443579 ENSG00000237429 chr1 27852316 27857072 + 1 5.61226613967082 5.91405868399537 5.2994599668805 2 0.028968766676129 0 -0.927363 0
ENST00000443631 ENSG00000223478 chr9 131486724 131495473 + 1 6.14526769300903 6.17129335111216 NA 2 0.342059990537222 0 -1.11122 0
ENST00000445107 ENSG00000235483 chrX 2770781 2771801 - 1 NA 5.62044526148645 5.66464521812548 3 0.0280647182757418 0 -1.11825 0
ENST00000445118 ENSG00000228794 chr1 762988 789791 + 1 5.79539123160914 6.21902971388739 5.53999644155085 2 0.0988875509934703 0 -1.3582 0
ENST00000445226 ENSG00000237950 chr1 44410044 44411958 - 1 NA 5.59420036171376 NA 2 0.0142758869557178 0 -1.20824 0
ENST00000445272 ENSG00000227591 chr1 209834709 209848592 - 1 5.86627416105896 6.09379886984432 NA 2 0.0305558084814375 0 -1.2398 0
ENST00000445293 ENSG00000232053 chr7 135777673 136121956 + 1 NA 5.58083928359964 NA 2 0.0518675694224164 0 -0.0499147 0
ENST00000445600 ENSG00000226969 chr1 1980642 1981090 - 1 6.25890795274163 5.67078445869126 5.65450689351261 1 0.0684186287280447 0 -0.790878 0
ENST00000445681 ENSG00000237310 chr7 65958693 65960461 + 1 5.58175287149557 6.18081446360735 5.37273625511042 2 0.186329891010771 0 0.10934 0
ENST00000446167 ENSG00000237950 chr1 44410042 44411974 - 1 NA 5.61829037189964 NA 2 0.0142981444586834 0 -1.06714 0
ENST00000446205 ENSG00000230880 chr1 142618769 142621059 + 1 6.69099448041351 7.00081819408281 6.18020379919623 2 0.00780550008369451 0 -1.12364 0
ENST00000446309 ENSG00000224046 chr7 86780756 86781736 - 1 5.73233673758125 6.02662094438572 NA 2 0.00964544196842952 0 -1.03838 0
ENST00000446557 ENSG00000227932 chr10 26953135 26965088 - 1 5.87787349343432 6.34551422402107 NA 2 0.124467403720423 0 0.0538554 0
ENST00000447009 ENSG00000214293 chr7 77314102 77325570 - 1 NA 6.2487358506921 5.34401267290581 2 0.0523049757622599 0 -1.1996 0
ENST00000447323 ENSG00000231669 chrX 64808284 64813305 + 1 5.70817661337592 5.85548416394679 NA 2 0.0100754918702603 0 -0.920067 0
ENST00000447600 ENSG00000230337 chr1 11159732 11162108 + 1 NA 5.57377803745489 NA 2 0.0286455427234824 0 -1.04839 0
ENST00000447891 ENSG00000226752 chr9 123607152 123616651 + 1 NA 5.79023341277254 5.3580317258655 2 0.986526809393015 1 0.466138 0
ENST00000447908 ENSG00000234593 chr1 14675450 14677518 - 1 NA 5.51819985562609 NA 2 0.0834304031252816 0 -0.909623 0
ENST00000448588 ENSG00000231908 chr2 209120124 209120892 + 1 5.50995149301076 5.81889129520482 NA 2 0.0995738025368006 0 -0.997612 0
ENST00000448718 ENSG00000234741 chr1 173833039 173836181 - 1 7.6565207189317 7.25641904667488 6.2361827133267 1 0.00958136502458086 0 -0.996503 0
ENST00000448869 ENSG00000229953 chr1 156616299 156631216 - 1 NA 5.59693350509264 NA 2 0.126506170627603 0 -1.22858 0
ENST00000448942 ENSG00000237499 chr6 138178423 138188841 - 1 NA 5.55703655930404 NA 2 0.0297530229519677 0 0.0210727 0
ENST00000448975 ENSG00000228794 chr1 783054 788838 + 1 NA 5.54438434085406 NA 2 0.0344177470211326 0 0.000871869 0
ENST00000449005 ENSG00000228794 chr1 763053 789006 + 1 NA 5.5337623743828 NA 2 0.0247778009515417 0 0.298541 0
ENST00000449154 ENSG00000226969 chr1 1980743 1981509 - 1 6.23722125373873 5.65893612164832 5.65792671547323 1 0.0401002013439541 0 0.329314 0
ENST00000449289 ENSG00000234741 chr1 173833038 173837127 - 1 7.68588123216785 7.28160020415197 6.26825812331862 1 0.00957956856686261 0 -0.985783 0
ENST00000449386 ENSG00000230798 chr1 63786555 63788129 - 1 NA 5.94766763161387 5.07433348301638 2 0.157582308541489 0 -1.20496 0
ENST00000449469 ENSG00000196756 chr20 37049239 37057973 - 1 6.14342193692016 6.32347617664673 5.66176346149386 2 0.733644247787173 1 0.24243 0
ENST00000449589 ENSG00000234741 chr1 173833154 173837127 - 1 7.66288613499671 7.25539579476177 6.2312236685366 1 0.0820912864598457 0 -1.35315 0
ENST00000450016 ENSG00000234183 chr7 44888658 44889164 + 1 6.91954163132665 5.55220015629411 NA 1 0.0929912424898083 0 -1.2104 0
ENST00000450589 ENSG00000234741 chr1 173833039 173837125 - 1 7.77026083031004 7.36478770364605 6.35925339998901 1 0.00958660008574494 0 -1.02414 0
ENST00000450783 ENSG00000233461 chr1 231658207 231664042 - 1 6.58314834815813 6.27097362026282 NA 1 0.0340210957987568 1 -0.963626 0
ENST00000451607 ENSG00000234741 chr1 173834662 173836867 - 1 7.70479622945391 7.31829576076298 6.28938606837884 1 0.0112557334240999 0 0.368156 0
ENST00000452197 ENSG00000234741 chr1 173833039 173837121 - 1 8.09790697378112 7.68352722143739 6.76844470591109 1 0.0095749617874758 0 -0.955071 0
ENST00000452565 ENSG00000237310 chr7 65958773 65960459 + 1 5.68755728796656 6.26703297559466 5.44761615158847 2 0.0103220682906812 0 0.129377 0
ENST00000452741 ENSG00000224505 chr17 43227985 43236822 - 1 6.11668983461576 NA NA 1 0.00579902865055163 0 -1.08383 0
ENST00000452962 ENSG00000232093 chr1 155017667 155018594 - 1 NA 5.672256087262 5.58360289858976 2 0.0768302534414096 0 -0.923907 0
ENST00000453015 ENSG00000236200 chr1 44169066 44170417 - 1 5.83140097944199 5.40443746798489 NA 1 0.077761794514185 0 -0.679345 0
ENST00000453187 ENSG00000234722 chr7 153102578 153111021 - 1 6.41443251154401 6.77685302276679 6.01554416317509 2 0.00949903085247835 0 -1.12624 0
ENST00000453289 ENSG00000234072 chr2 27580007 27581057 + 1 5.81533746576052 5.50062503437871 5.3533491502133 1 7.82236000408983e-05 0 -1.36322 0
ENST00000453605 ENSG00000229577 chr10 47556165 47566804 + 1 5.84787575164122 6.02784462124727 5.13275358660043 2 0.00412685645775485 0 -0.901118 0
ENST00000453754 ENSG00000203875 chr6 86386802 86388291 - 1 7.85951348120855 7.17984134260899 6.21662278211354 1 0.0152801556540299 0 -1.03841 0
ENST00000453946 ENSG00000237587 chr9 43102670 43113467 + 1 NA 5.99232215119005 NA 2 0.00761922375581017 0 -1.24582 0
ENST00000454068 ENSG00000234741 chr1 173833049 173836953 - 1 7.7593888470857 7.35376309691251 6.34192794004841 1 0.00959097783240963 0 -1.04388 0
ENST00000454131 ENSG00000228160 chrX 68789512 68790200 - 1 5.7362532091298 5.41665875024196 NA 1 0.13028748674212 0 -1.10732 0
ENST00000454331 ENSG00000225490 chr20 29521637 29522987 - 1 5.66806235296185 5.7978392044144 NA 2 0.0055831736018861 0 0.827736 0
ENST00000454441 ENSG00000234722 chr7 153097005 153109319 - 1 6.62423419655715 7.01529960605389 6.36011753942306 2 0.0171825885350486 0 -1.06668 0
ENST00000454631 ENSG00000233461 chr1 231658263 231664302 - 1 6.50464851038424 6.1999273967178 NA 1 0.363087341668495 1 0.558094 0
ENST00000454651 ENSG00000224536 chr1 201476369 201502736 + 1 5.80910697395255 5.52395439199529 5.4150536021302 1 7.80975064669852e-05 0 -0.134288 0
ENST00000454735 ENSG00000232053 chr7 136112143 136122158 + 1 5.60768995221474 5.63361650543293 NA 2 0.244760015999531 0 -0.960064 0
ENST00000454812 ENSG00000234753 chr6 41491633 41516359 - 1 6.41219268506215 6.35345037081504 5.15438315564818 1 0.0319189660494129 0 -1.18764 0
ENST00000454869 ENSG00000232063 chr9 97094758 97123230 + 1 NA 5.49022179199145 NA 2 3.21584359400046e-05 0 0.475286 0
ENST00000455011 ENSG00000234147 chr6 141167095 141174061 - 1 5.50611659291719 5.69368631051559 NA 2 0.341424597280248 0 0.739416 0
ENST00000455105 ENSG00000237343 chr1 148760504 148761583 + 1 5.51358437740685 6.09053830146373 5.4736219599271 2 0.00861842114730865 0 -0.874045 0
ENST00000455744 ENSG00000226944 chr1 6264900 6265840 - 1 NA 5.91709917803848 5.24034840717472 2 0.00978951588738229 0 -1.12283 0
ENST00000455838 ENSG00000234741 chr1 173834093 173837127 - 1 7.70889673578414 7.32049076708463 6.30018895479394 1 0.00872435770870968 0 0.523668 0
ENST00000456114 ENSG00000232006 chr7 43011866 43084204 - 1 NA 5.66691035285964 NA 2 0.0110507876640499 0 -1.38621 0
ENST00000456953 ENSG00000196756 chr20 37055103 37063976 - 1 NA 5.57652934731349 NA 2 0.0105929153796568 1 0.773882 0
ENST00000457112 ENSG00000229688 chr7 16250169 16308872 + 1 NA 5.50100111507408 NA 2 0.0194970778209024 0 -1.093 0
ENST00000457253 ENSG00000225173 chr6 28805646 28806783 - 1 5.55216647837278 5.86631652810658 NA 2 0.0381300308094873 0 0.574754 0
ENST00000457535 ENSG00000224699 chr1 110950147 110958896 + 1 NA 5.70454761973474 NA 2 0.00965289902890649 0 -1.17128 0
ENST00000458044 ENSG00000238005 chr1 235097123 235098873 - 1 NA 5.61481491117867 5.59991441713305 2 0.00112744492278696 0 -0.840445 0
ENST00000458394 ENSG00000226752 chr9 123606578 123607554 + 1 NA 5.70425676692215 5.28340916007774 2 0.0873475469406821 1 -0.915023 0
ENST00000458624 ENSG00000244239 chr7 8301863 8302451 + 1 NA 5.81545165217972 NA 2 0.0166662627591566 0 0.227696 0
ENST00000460407 ENSG00000241732 chr3 152557179 152559228 + 1 5.63210715365757 5.91581381322119 5.72924608055916 2 0.00414380505461846 0 -1.35185 0
ENST00000466557 ENSG00000239368 chr1 164405 173864 - 1 NA 5.59056869228068 NA 2 0.239673974593337 0 0.665099 0
ENST00000470135 ENSG00000228742 chr7 106415522 106421388 + 1 5.94653746120725 6.25685932953418 5.38435059899449 2 0.435912333196075 1 -0.548606 0
ENST00000470445 ENSG00000225484 chr10 81564241 81586272 - 1 5.83396213930465 6.02407559787219 5.17593750116052 2 0.271430393119141 0 0.414024 0
ENST00000474250 ENSG00000239213 chr3 136561033 136580891 - 1 NA 5.68223501688369 NA 2 0.0070861511303518 0 -1.00618 0
ENST00000477192 ENSG00000225484 chr10 81564241 81585538 - 1 5.9012090779316 6.06383980337153 5.20153968744026 2 0.0498080239770763 0 0.142271 0
ENST00000479610 ENSG00000240562 chr3 127208396 127209630 + 1 6.68368548144673 6.54419595676993 5.98161962346578 1 0.0220673907620997 0 -0.798288 0
ENST00000483080 ENSG00000225484 chr10 81564241 81586240 - 1 5.78978655190602 5.96947332751774 5.13732032077755 2 0.27137830524261 0 0.326108 0
ENST00000484794 ENSG00000225484 chr10 81564241 81574400 - 1 5.9173860831945 6.20287103642023 5.26365075708265 2 0.0184682684320041 0 -1.08224 0
ENST00000490162 ENSG00000228742 chr7 106415457 106436010 + 1 6.09671672691373 6.10579558022334 NA 2 0.00831596876430777 1 -0.999173 0
ENST00000495430 ENSG00000225484 chr10 81564241 81586350 - 1 NA 5.69951874339545 NA 2 0.271764229854057 0 0.259805 0
ENST00000496359 ENSG00000225484 chr10 81564241 81586109 - 1 6.02296987289362 6.19027793013793 5.37199055012946 2 0.271044766133083 0 0.347259 0
ENST00000499326 ENSG00000244879 chr15 50647750 50648633 + 1 5.67854042399284 5.86965002582733 NA 2 0.0160723041243096 1 -1.26569 0
ENST00000499459 ENSG00000247796 chr5 52405729 52410956 + 1 NA 5.48941395653283 NA 2 0.986549775442949 1 -1.07158 0
ENST00000499475 ENSG00000247217 chr19 48758932 48761452 + 1 5.97562686643369 6.23716169383951 5.39867684050579 2 0.00782601696457371 0 0.0517782 0
ENST00000499653 ENSG00000246263 chr8 103255837 103265561 + 1 NA 5.73045504644637 NA 2 0.00778305366828408 0 -0.389575 0
ENST00000499996 ENSG00000245910 chr8 67834165 67837777 - 1 7.64739960121164 7.13899889796505 6.10929260596615 1 0.0138126747176565 0 0.202391 0
ENST00000500148 ENSG00000247572 chr5 80533384 80597363 - 1 NA 5.75852536949579 NA 2 0.0302101217204809 0 0.18166 0
ENST00000500370 ENSG00000247092 chr14 95999256 96001209 - 1 6.1865222240011 6.50850577453703 5.61494374596852 2 0.280118247713745 0 -0.929921 0
ENST00000500560 ENSG00000246493 chr4 119199914 119200974 + 1 7.52679697606326 7.5012023385718 6.46837885376316 1 0.0288505388625413 0 -1.26305 0
ENST00000500949 ENSG00000247556 chr15 41576203 41594168 + 1 6.44548109244452 6.99342695713718 5.93425454536837 2 0.119120602079143 0 0.198782 0
ENST00000501011 ENSG00000246067 chr11 82783108 82784688 + 1 6.2925545222318 6.33568862746699 5.18469753171291 2 0.0139695437805502 0 -1.07143 0
ENST00000501133 ENSG00000246560 chr4 103749212 103765232 + 1 5.5717211583281 5.79694876328174 NA 2 0.574883317007704 1 -1.2757 0
ENST00000501575 ENSG00000245773 chr10 104209595 104216051 + 1 5.85340220256105 5.99875939897641 5.10323870702358 2 0.045387716226951 0 0.0212039 0
ENST00000501618 ENSG00000245923 chr16 3178837 3182043 - 1 5.58343729944044 5.44758104130792 5.06401161531682 1 0.0182936006226908 0 0.713223 0
ENST00000501715 ENSG00000247828 chr5 87564841 87732491 + 1 NA 5.60615226678865 NA 2 0.0146046912917601 0 -0.196061 0
ENST00000501725 ENSG00000247810 chr4 37080204 37112665 + 1 NA 5.56438618487807 5.639140443895 3 0.0127010843041798 0 -0.985118 0
ENST00000501869 ENSG00000247828 chr5 87564755 87732501 + 1 NA 5.68942733033731 NA 2 0.0121026430866371 0 -0.0900859 0
ENST00000502041 ENSG00000247572 chr5 80533384 80597378 - 1 5.50983439105552 5.86379154876417 5.14070897959526 2 0.00890868202529138 0 0.391521 0
ENST00000502171 ENSG00000247796 chr5 52405672 52410953 + 1 NA 5.50830363049838 NA 2 0.999984959988147 1 -1.0413 0
ENST00000502606 ENSG00000250501 chr4 139694704 139722793 + 1 NA 5.90008981067124 NA 2 0.38849437819366 1 0.385163 0
ENST00000502999 ENSG00000248839 chr3 98241414 98244178 + 1 6.07759266205331 5.68219211054614 5.59200468617245 1 0.137433783518184 0 -0.924073 0
ENST00000503017 ENSG00000248837 chr4 23001209 23042638 + 1 5.69995491116409 5.54418444521673 NA 1 0.00731160577884532 0 -1.21258 0
ENST00000503154 ENSG00000251150 chr1 147628427 147630473 + 1 NA 6.11795022787751 5.65782001885381 2 0.0342359975483388 0 -1.12289 0
ENST00000503999 ENSG00000249271 chr18 29992145 29993199 + 1 6.16868205425195 5.82265647854048 5.76008375120718 1 0.00349269995834195 0 -0.845099 0
ENST00000504230 ENSG00000251381 chr11 13001082 13011095 - 1 6.42419670092041 6.68822461651761 6.03183215468491 2 0.161333545537624 0 0.494841 0
ENST00000504609 ENSG00000249069 chr5 53691181 53710899 + 1 6.80472518501318 6.67491567826301 5.69911582803353 1 0.306792159927964 0 -0.785139 0
ENST00000504832 ENSG00000249756 chr19 21634858 21646686 - 1 NA 5.57434413896238 5.21825184805891 2 0.999905696864502 1 0.2627 0
ENST00000504922 ENSG00000247828 chr5 87564733 87732502 + 1 NA 5.5993484306786 NA 2 0.0120929035593916 0 -0.0539181 0
ENST00000505877 ENSG00000248131 chr5 12574969 12655799 + 1 NA 5.72983977918441 NA 2 0.0242491160813346 0 0.315109 0
ENST00000506222 ENSG00000249346 chr6 33857288 33864684 - 1 5.56183328619487 NA NA 1 0.972556649378366 1 -0.892444 0
ENST00000506584 ENSG00000247828 chr5 87564864 87583473 + 1 NA 5.609315288288 NA 2 7.83402243864897e-05 0 -0.936809 0
ENST00000506892 ENSG00000251387 chr5 139152113 139154991 - 1 7.34447487117374 6.96765218557404 6.85584958178806 1 0.700911231370492 1 -1.00635 0
ENST00000507736 ENSG00000247828 chr5 87566323 87583474 + 1 5.70612497097663 6.15017894025766 5.41954186932391 2 7.8284145696208e-05 0 -0.919927 0
ENST00000508281 ENSG00000250159 chr5 137219064 137225025 - 1 NA 5.57654485996234 NA 2 0.00470488204245862 0 -1.10976 0
ENST00000508418 ENSG00000250501 chr4 139694699 139722343 + 1 5.56443667973427 5.93202706945864 NA 2 0.00800567247276133 1 -0.769722 0
ENST00000508832 ENSG00000251562 chr11 65269807 65271080 + 1 7.20251339770487 7.01991949056662 5.99026508360455 1 0.0181265660721285 0 -1.1133 0
ENST00000508877 ENSG00000250222 chr5 180619070 180621428 + 1 5.79848224982574 5.82574471388134 NA 2 0.0444717071077438 0 -1.0613 0
ENST00000509252 ENSG00000248275 chr5 180688225 180691258 + 1 5.5916256052611 5.87151109323275 NA 2 0.0810852913212653 0 0.0983461 0
ENST00000509548 ENSG00000251061 chr4 171264239 171293462 + 1 5.91181600512315 NA NA 1 0.0413283340785357 0 -1.08449 0
ENST00000510087 ENSG00000247828 chr5 87564859 87732419 + 1 NA 5.67421857136298 NA 2 0.0185300324463535 0 -0.232815 0
ENST00000510230 ENSG00000249639 chr5 134786303 134794387 + 1 NA 5.95720366795481 NA 2 0.156803368802682 0 -0.696209 0
ENST00000512265 ENSG00000249788 chr1 146086591 146088636 + 1 NA 6.15258081259413 5.68383141032376 2 0.0342354532162162 0 -1.12283 0
ENST00000512618 ENSG00000249069 chr5 53686668 53697659 + 1 6.00878970421345 5.92557831277791 NA 1 0.0427036384682591 0 -0.773509 0
ENST00000512942 ENSG00000248538 chr8 9046521 9060364 + 1 5.90545051577884 5.8694573933459 NA 1 0.0236231527779661 0 -0.149331 0
ENST00000513067 ENSG00000250604 chr4 159120257 159121594 - 1 5.52610635755557 5.41944812922628 NA 1 0.00958594635231663 0 -1.05143 0
ENST00000513211 ENSG00000251129 chr4 31999019 32157028 + 1 NA 5.54116973089065 5.14740929161297 2 0.0145519782763718 0 0.251845 0
ENST00000513400 ENSG00000250501 chr4 139694742 139722483 + 1 NA 5.90244545146756 NA 2 0.00664962450786 1 -0.830178 0
ENST00000513533 ENSG00000250133 chr12 54388992 54390569 - 1 5.54407226680878 NA NA 1 0.0168788370816966 0 -0.844842 0
ENST00000513776 ENSG00000251531 chr4 75144014 75196255 - 1 5.79140280703998 6.1374558339475 5.29847478717176 2 0.0105159454337504 0 -0.177741 0
ENST00000514146 ENSG00000248275 chr5 180688213 180691262 + 1 5.57874182967325 5.85160940306338 NA 2 0.0872210210925222 0 0.193918 0
ENST00000514608 ENSG00000249356 chr4 119990479 119991452 - 1 6.27593785643274 6.86280842216331 6.87873506951732 3 0.0079915678088455 0 -1.09078 0
ENST00000515428 ENSG00000249178 chr4 127483774 127876561 - 1 5.66838623453108 6.06899570328506 5.1054950356627 2 0.225597865982839 0 0.0229414 0
ENST00000515722 ENSG00000250943 chr13 23477402 23493348 + 1 6.12710086461994 6.53665735180266 5.76517071631771 2 0.0179986686458622 0 0.391235 0
ENST00000515771 ENSG00000250924 chr7 38381216 38418238 + 1 5.6470868995059 6.19756137064581 5.25467054619514 2 0.0416804102523823 0 0.580284 0
ENST00000517368 ENSG00000253154 chr8 86851934 86920842 + 1 5.8023247119862 5.43118996081333 NA 1 0.0141222865170811 0 -0.874544 0
ENST00000517400 ENSG00000253394 chr8 91233716 91400373 + 1 5.81587958389493 6.19814488357866 5.24986642106676 2 0.0915637352135194 0 0.0468672 0
ENST00000517411 ENSG00000253716 chr8 144362336 144363830 - 1 5.68585541544554 6.18592052200585 5.13931860682393 2 0.0574134482360621 0 -1.14578 0
ENST00000517475 ENSG00000250295 chr8 74227651 74268595 - 1 5.75936923582394 5.53817740598234 NA 1 0.040304231414405 0 -0.754796 0
ENST00000517984 ENSG00000254319 chr8 2527341 2585959 - 1 5.79415712285665 6.16934862385375 5.19103635733231 2 0.260721850709741 0 -0.650817 0
ENST00000518073 ENSG00000253716 chr8 144362998 144363860 - 1 5.91541210971297 6.29159734628492 5.27476675431766 2 0.0119380317370373 0 -1.14771 0
ENST00000518481 ENSG00000253982 chr8 1710791 1711463 - 1 5.5878201247525 5.70523692004955 NA 2 0.069795648147738 1 -1.39499 0
ENST00000519852 ENSG00000253716 chr8 144362998 144363420 - 1 5.95271574426369 6.31666144128779 5.3009475722943 2 0.0980762794333413 0 -1.11225 0
ENST00000520375 ENSG00000254002 chr8 23583844 23600555 - 1 6.88779559907702 6.49975919266248 6.40480661546414 1 0.0236428038258371 0 -0.993526 0
ENST00000520820 ENSG00000246263 chr8 103251622 103264402 + 1 NA 5.66258896244083 5.04302691883476 2 0.00953727016327564 0 -0.382386 0
ENST00000520842 ENSG00000254319 chr8 2554056 2585957 - 1 5.68452159351342 6.06985034607747 5.10748718080761 2 0.0549831588783962 0 -0.735028 0
ENST00000521399 ENSG00000245910 chr8 67834222 67837776 - 1 7.65314303740535 7.14592705993205 6.0961678303363 1 0.00654267875042389 0 -1.22281 0
ENST00000521696 ENSG00000253948 chr8 100008991 100025272 - 1 6.22409457683591 6.11479292982489 NA 1 0.0194617196431523 0 -1.12291 0
ENST00000522560 ENSG00000253235 chr8 74281005 74281530 - 1 6.79782937341003 6.56036932316131 6.26916845122332 1 0.118800489943917 0 -0.964282 0
ENST00000523031 ENSG00000253716 chr8 144362331 144363019 - 1 5.7023145467006 6.20448294878832 5.17525624072342 2 0.00632930239543579 0 -1.19003 0
ENST00000523194 ENSG00000249069 chr5 53616774 53710957 + 1 6.73340534228526 6.64850999034566 5.62267591210191 1 0.0126013790204069 0 -1.15623 0
ENST00000523283 ENSG00000253394 chr8 91233716 91400216 + 1 5.61965255078387 6.02126245090216 5.06364345471905 2 0.0915493574977466 0 0.2803 0
ENST00000523406 ENSG00000253394 chr8 91233766 91400180 + 1 NA 5.80933182469601 NA 2 0.101852748805393 0 0.347139 0
ENST00000523747 ENSG00000248538 chr8 9047015 9060347 + 1 5.89338040594998 5.87559511783944 NA 1 0.0347684310993331 0 -0.779454 0
ENST00000523781 ENSG00000254298 chr5 150537667 150538023 - 1 5.68400518370329 5.81445008341322 5.43152431360659 2 7.80383897967966e-05 0 -0.840641 0
ENST00000524003 ENSG00000253738 chr8 92080139 92082417 - 1 5.70976312520688 6.00956466800684 5.11455531199401 2 0.985008241063984 1 0.179185 0
ENST00000524283 ENSG00000253877 chr8 111949919 112039662 - 1 5.68538219185879 5.75262118144907 NA 2 0.0913137052516153 0 -0.9428 0
ENST00000524361 ENSG00000253394 chr8 91233745 91581546 + 1 5.73541238055146 5.92743883313545 NA 2 0.0169289297785815 0 -1.14116 0
ENST00000524499 ENSG00000255224 chr8 145132905 145134168 - 1 NA 5.50143350748903 NA 2 0.013574579750332 0 -1.16791 0
ENST00000525811 ENSG00000250903 chr6 2246075 2284007 + 1 5.6751711108821 5.50082561085398 NA 1 0.202807049945265 1 -1.32755 0
ENST00000525893 ENSG00000255237 chr11 462930 463899 - 1 7.17333837410988 6.13180235719213 6.21765318338851 1 7.83060567264293e-05 0 0.715223 0
ENST00000526388 ENSG00000251381 chr11 13002216 13011085 - 1 5.79696763816089 6.08949690429255 5.43819333897846 2 0.0754485452222946 0 -0.987372 0
ENST00000526635 ENSG00000245849 chr15 40979921 40987296 - 1 5.60356042417419 5.30527764989709 5.0623406510814 1 0.30820731960906 1 -0.136287 0
ENST00000527945 ENSG00000251381 chr11 12984057 13011094 - 1 NA 5.83654144622764 NA 2 0.0417535943103771 0 -0.649014 0
ENST00000527986 ENSG00000254635 chr10 28811581 28821672 - 1 6.34210599390528 6.52138984666915 6.51864467860365 2 0.99911551773112 1 0.868337 0
ENST00000528083 ENSG00000247137 chr11 82903315 82904705 - 1 NA 5.58492467397377 NA 2 0.00799614109495819 0 -1.31436 0
ENST00000528156 ENSG00000246067 chr11 82783385 82784642 + 1 6.32211930606993 6.36010934966226 5.19503706985888 2 0.00654321221894997 0 -1.13844 0
ENST00000528245 ENSG00000247095 chr11 567083 568408 - 1 NA 5.49818159491661 5.30477196135575 2 0.0327411678332253 0 -0.866493 0
ENST00000528524 ENSG00000247137 chr11 82902071 82904836 - 1 5.51265463820002 5.60559011718972 NA 2 0.0693503765426817 0 -1.31492 0
ENST00000529031 ENSG00000247137 chr11 82902105 82904642 - 1 5.53805498757374 5.66293309990325 NA 2 0.00842562381745734 0 -1.40771 0
ENST00000529069 ENSG00000251637 chr11 67653948 67661564 + 1 5.55000192455893 5.77339639575986 NA 2 0.00796535901068415 1 -1.12168 0
ENST00000529328 ENSG00000251381 chr11 13002034 13005839 - 1 5.8311307030122 6.11261753608129 5.47854629154515 2 0.0374807361801401 0 -0.970965 0
ENST00000529369 ENSG00000254682 chr11 71159720 71163203 + 1 6.17209928491692 6.40777899247851 NA 2 0.727851057978452 1 -1.13566 0
ENST00000529783 ENSG00000225439 chr2 74375136 74376181 + 1 6.05629619715608 6.41840512039551 5.53946191886598 2 0.00470025085120063 1 -1.34014 0
ENST00000529811 ENSG00000247137 chr11 82902107 82904662 - 1 5.5487109702626 5.66149272137579 NA 2 0.00842521119642137 0 -1.40624 0
ENST00000530051 ENSG00000254519 chr11 45743951 45746102 + 1 6.45105342488498 5.86281769612068 5.90776554194625 1 0.0975998287260158 0 -1.04654 0
ENST00000530759 ENSG00000255135 chr11 76152382 76155618 - 1 6.50996733656992 6.34878812825353 5.28968246024864 1 0.0369640912433747 0 -0.0433785 0
ENST00000530825 ENSG00000247137 chr11 82902105 82903858 - 1 5.57247398893745 5.66837200729114 NA 2 0.0772099727089693 0 -1.39226 0
ENST00000531363 ENSG00000254560 chr11 27238699 27241649 - 1 5.74710619715199 5.80753613023419 NA 2 0.00841325642286625 0 0.332821 0
ENST00000531402 ENSG00000251381 chr11 13002176 13011093 - 1 5.84274655503894 6.12000012144852 5.47161036358939 2 0.0754387843557567 0 -0.980881 0
ENST00000531523 ENSG00000255198 chr16 2014960 2015510 + 1 6.80997080549001 6.84237686161397 5.61094275598011 2 7.80557346138805e-05 0 -0.569016 0
ENST00000532541 ENSG00000251381 chr11 13001585 13011084 - 1 6.47070100746239 6.7464137016643 6.06923637299069 2 0.0307358617270211 0 -1.01123 0
ENST00000533146 ENSG00000245849 chr15 40978922 40987294 - 1 5.53696263327613 5.33048490577359 NA 1 0.916468126540479 1 -0.24127 0
ENST00000533563 ENSG00000225439 chr2 74375172 74377115 + 1 5.62620149459852 6.08320034311034 5.36756520672605 2 0.929480411604481 1 -1.16784 0
ENST00000533672 ENSG00000255471 chr11 86632964 86636079 - 1 5.63129935709002 5.85862511703177 NA 2 0.0216170194548513 0 -1.03952 0
ENST00000533920 ENSG00000247095 chr11 567144 568457 - 1 NA 5.49253083681199 5.32253648583754 2 0.0258380485362679 0 -0.925252 0
ENST00000534065 ENSG00000254458 chr11 66080324 66086708 + 1 6.32594779568186 5.90197850569471 5.82929460354318 1 0.96919866115983 1 -0.877204 0
ENST00000534477 ENSG00000251381 chr11 13001758 13011086 - 1 6.29841191336786 6.57300666734957 5.92030449510914 2 0.0306780405440104 0 -0.984342 0
ENST00000535076 ENSG00000255717 chr11 62619520 62621168 - 1 7.32143485660584 7.31519248345995 6.22791741063886 1 0.0174808318786666 0 -1.09935 0
ENST00000535337 ENSG00000256546 chr12 122505932 122506464 + 1 6.08163697081718 6.15908387203646 5.11846917768296 2 0.0615672153105491 1 -1.00876 0
ENST00000535746 ENSG00000256101 chr12 8474472 8482210 + 1 5.54242895024789 5.77378606840563 NA 2 0.00510020834706111 0 -1.04708 0
ENST00000537068 ENSG00000255717 chr11 62619460 62623353 - 1 7.35359586260312 7.362564697393 6.28398460720221 2 0.0232178663345592 0 -0.376964 0
ENST00000537869 ENSG00000255717 chr11 62619463 62622932 - 1 7.42685663882075 7.41261732331827 6.35102158961494 1 0.0175075726718345 0 0.874825 0
ENST00000537925 ENSG00000255717 chr11 62619460 62623339 - 1 7.38197472711398 7.37647698274303 6.29545870234029 1 0.0175712609421957 0 0.365605 0
ENST00000538266 ENSG00000255717 chr11 62620081 62622939 - 1 6.61458808539706 6.62227536125724 5.48755442859258 2 0.0897718115656731 0 -0.0256459 0
ENST00000538355 ENSG00000256940 chr11 64014526 64015649 + 1 5.59302829937096 5.69230567207007 NA 2 0.0873311268865529 0 -1.18694 0
ENST00000538654 ENSG00000255717 chr11 62619461 62623357 - 1 7.46216312087857 7.46498800742156 6.38989051350846 2 0.0177542172065825 0 0.61834 0
ENST00000538676 ENSG00000256910 chrX 65235303 65240264 + 1 NA 5.63524450509849 NA 2 0.25316356096466 0 -1.12245 0
ENST00000538790 ENSG00000256546 chr12 122501212 122506522 + 1 5.90964038720452 6.00843025757322 NA 2 0.0241647815141841 1 -1.09007 0
ENST00000539303 ENSG00000255717 chr11 62621045 62622646 - 1 6.13993105681892 6.13655675277422 NA 1 0.0365597267037401 0 0.204923 0
ENST00000539795 ENSG00000256101 chr12 8474549 8482210 + 1 5.52248982267856 5.74565945319135 NA 2 0.00510016657857001 0 -0.978125 0
ENST00000539921 ENSG00000255717 chr11 62619460 62622708 - 1 7.40761050913458 7.41304925029993 6.33865913477684 2 0.0175122458174035 0 0.869105 0
ENST00000539975 ENSG00000255717 chr11 62619492 62622708 - 1 7.37902970700616 7.35717267846662 6.30320859872655 1 0.017495824416361 0 -0.287169 0
ENST00000540516 ENSG00000256910 chrX 65235303 65240264 + 1 5.56437332895807 5.64242516649206 NA 2 0.252969065410118 0 -1.11627 0
ENST00000540725 ENSG00000255717 chr11 62619460 62623218 - 1 7.42094444526436 7.41921101051824 6.35280126131824 1 0.0175552110967182 0 0.438044 0
ENST00000540968 ENSG00000256546 chr12 122501255 122502564 + 1 5.90099093229378 5.94982089160012 NA 2 0.0336398572461948 1 -0.855804 0
ENST00000541578 ENSG00000255717 chr11 62619769 62622960 - 1 6.55341944491343 6.57117038743606 5.41944188574191 2 0.0330547190124355 0 0.263882 0
ENST00000541615 ENSG00000255717 chr11 62619762 62622960 - 1 6.81588302474937 6.82752058667107 5.72882668167072 2 0.0122571128875714 0 -0.160259 0
ENST00000542112 ENSG00000255717 chr11 62619730 62623386 - 1 6.83242425584534 6.84745228709807 5.74964269512237 2 0.0114381022290511 0 -0.0896251 0
ENST00000542265 ENSG00000255857 chr12 120639094 120650722 + 1 NA 5.64882758371288 NA 2 0.512681385180824 1 -0.970673 0
ENST00000542586 ENSG00000182165 chr7 86974513 86974802 - 1 NA 5.55578888248599 NA 2 0.00920015186792985 1 -0.318314 0
ENST00000543515 ENSG00000247498 chr12 13080692 13133309 + 1 5.56468644264645 5.61869337732028 NA 2 0.0115776381285229 1 -1.02592 0
ENST00000544553 ENSG00000256940 chr11 64013436 64015689 + 1 5.63709470607978 5.6772243090928 NA 2 0.0374701135268505 0 -1.29016 0
ENST00000544868 ENSG00000251562 chr11 65266516 65271100 + 1 7.19687715748779 7.00479441717924 5.99005935327367 1 0.0181642261987668 0 0.392416 0
ENST00000545440 ENSG00000255717 chr11 62619724 62622960 - 1 6.84561581428643 6.86213950160689 5.76132963055534 2 0.0125327668524134 0 0.0343953 0
ENST00000545462 ENSG00000249705 chr5 180256956 180258618 - 1 5.97342400951391 6.66874109401757 5.82570346379254 2 0.0498144604706334 0 -1.08938 0
ENST00000545914 ENSG00000247498 chr12 13080660 13133241 + 1 5.56922319971854 5.56472951433532 NA 1 0.0185009879880698 1 -0.989005 0
ENST00000304751 ENSG00000215241 chr12 8388011 8391542 + 2 NA NA NA NA 0.0342308243049291 1 -0.216276 0
ENST00000366153 ENSG00000203327 chr2 55441523 55443262 - 2 NA NA NA NA 0.309880408805406 0 0.535918 0
ENST00000369391 ENSG00000233547 chr10 114710405 114711634 - 2 NA NA NA NA 0.0169380440332662 0 -0.621299 0
ENST00000373604 ENSG00000224066 chr1 32670370 32671786 - 2 NA NA NA NA 0.132433997488998 0 -1.02827 0
ENST00000379355 ENSG00000256017 chr19 46692287 46706319 - 2 NA NA NA NA 0.0336437944049427 0 0.527631 0
ENST00000391707 ENSG00000226179 chrX 281725 282586 + 2 NA NA NA NA 0.147269899428487 0 -1.07201 0
ENST00000412353 ENSG00000226009 chr10 103578835 103588536 + 2 NA NA NA NA 0.0162383370483724 0 -0.622165 0
ENST00000412393 ENSG00000232931 chr2 96472866 96480524 - 2 NA NA NA NA 0.0576755878861978 0 -1.21693 0
ENST00000412464 ENSG00000230200 chr9 138356344 138356726 - 2 NA NA NA NA 0.00175652568837719 0 -1.20799 0
ENST00000413035 ENSG00000231871 chr1 201657387 201798687 - 2 NA NA NA NA 0.0837337972653217 1 -1.05765 0
ENST00000414116 ENSG00000238033 chr7 22689579 22705152 - 2 NA NA NA NA 0.721949986399302 1 -1.04877 0
ENST00000414142 ENSG00000196756 chr20 37049240 37063916 - 2 NA NA NA NA 0.0201321336068102 1 0.947098 0
ENST00000414156 ENSG00000233602 chr1 44709080 44709945 - 2 NA NA NA NA 0.368845275329842 1 -1.14163 0
ENST00000414438 ENSG00000189229 chr3 6532421 6625777 + 2 NA NA NA NA 0.0474922134507974 0 -0.399297 0
ENST00000414565 ENSG00000231612 chr1 245837034 245839780 - 2 NA NA NA NA 0.010497653740056 0 -1.05289 0
ENST00000415033 ENSG00000235903 chr13 46669028 46687467 + 2 NA NA NA NA 0.414036548922321 1 -0.680754 0
ENST00000415144 ENSG00000230648 chr6 4019077 4021449 - 2 NA NA NA NA 0.00268291170318824 0 -1.41768 0
ENST00000415195 ENSG00000235781 chr6 30484043 30486994 + 2 NA NA NA NA 0.657047543023588 1 -0.0722172 0
ENST00000415357 ENSG00000231689 chr2 189092547 189152361 - 2 NA NA NA NA 0.0322919066160496 0 -1.0874 0
ENST00000415399 ENSG00000236081 chr7 1778619 1781927 - 2 NA NA NA NA 0.160633513328847 0 -0.760993 0
ENST00000415611 ENSG00000228649 chr7 22896140 22899106 + 2 NA NA NA NA 0.0183008559328067 0 -1.22132 0
ENST00000415934 ENSG00000230751 chr7 30180486 30181033 + 2 NA NA NA NA 0.0802353411772469 0 -0.191777 0
ENST00000416191 ENSG00000224934 chr10 101190948 101195542 + 2 NA NA NA NA 0.00753584292114741 0 -0.677043 0
ENST00000416242 ENSG00000231808 chr9 112716 113754 - 2 NA NA NA NA 0.00251272123814365 0 -1.09866 0
ENST00000416406 ENSG00000225450 chr22 39135008 39145046 + 2 NA NA NA NA 0.146114505080225 0 -0.976061 0
ENST00000416689 ENSG00000227533 chr1 43424775 43442099 + 2 NA NA NA NA 0.289903467969645 0 0.0617042 0
ENST00000416845 ENSG00000228541 chr2 62690262 62691205 + 2 NA NA NA NA 0.0543897943100477 0 -1.27725 0
ENST00000417096 ENSG00000234902 chr2 208051441 208100607 - 2 NA NA NA NA 0.267277185842359 0 -1.03826 0
ENST00000417636 ENSG00000231709 chr1 521369 523833 - 2 NA NA NA NA 0.188276112824231 0 -0.990461 0
ENST00000417786 ENSG00000225300 chr1 246769175 246771404 + 2 NA NA NA NA 0.311558925645492 0 -0.201873 0
ENST00000417795 ENSG00000233006 chr5 131646978 131705608 - 2 NA NA NA NA 0.044019948609241 0 0.0698378 0
ENST00000417820 ENSG00000236519 chr21 46222492 46224632 + 2 NA NA NA NA 0.0101258830795285 0 -1.1424 0
ENST00000417843 ENSG00000225411 chr9 68397878 68401759 - 2 NA NA NA NA 0.628650476509476 1 -1.05802 0
ENST00000418353 ENSG00000232874 chr3 193848405 193848990 - 2 NA NA NA NA 0.0798361617185581 0 -1.08095 0
ENST00000418415 ENSG00000228100 chr2 46619436 46621306 - 2 NA NA NA NA 0.0694026063459705 0 -0.821814 0
ENST00000418855 ENSG00000230590 chrX 73500236 73512186 - 2 NA NA NA NA 0.0171223073094794 0 -1.15701 0
ENST00000419425 ENSG00000236213 chr2 37827279 37873841 + 2 NA NA NA NA 0.0488738298757388 0 -0.158333 0
ENST00000419979 ENSG00000230910 chr6 69342555 69344216 - 2 NA NA NA NA 0.0295960100957671 0 -1.24409 0
ENST00000420471 ENSG00000223546 chrX 102024109 102094892 + 2 NA NA NA NA 0.106917462269055 0 -0.879131 0
ENST00000420866 ENSG00000231453 chr2 175190755 175195371 + 2 NA NA NA NA 0.083067090008917 0 -1.03927 0
ENST00000421185 ENSG00000224616 chr1 100729565 100731676 - 2 NA NA NA NA 0.0104360260679609 0 -1.07883 0
ENST00000421534 ENSG00000230747 chr2 96973001 96987469 - 2 NA NA NA NA 0.822791641511149 1 0.585119 0
ENST00000421848 ENSG00000223379 chr9 45004879 45023236 + 2 NA NA NA NA 0.03380916608387 0 -1.03717 0
ENST00000421866 ENSG00000233875 chr1 154551541 154552139 - 2 NA NA NA NA 0.00599179342916285 0 -1.14173 0
ENST00000421937 ENSG00000227280 chr1 145373054 145375554 - 2 NA NA NA NA 0.000879617609463107 0 -0.977319 0
ENST00000422366 ENSG00000232940 chr6 33217361 33219716 + 2 NA NA NA NA 0.0134514576455315 0 -1.02479 0
ENST00000422438 ENSG00000238178 chrX 16171064 16175952 - 2 NA NA NA NA 0.0109160725410146 0 0.358109 0
ENST00000422519 ENSG00000224635 chr20 37034658 37045444 - 2 NA NA NA NA 0.937030466936771 1 0.16139 0
ENST00000423008 ENSG00000229043 chr7 1200010 1204903 + 2 NA NA NA NA 0.998491072925815 1 -0.29131 0
ENST00000423354 ENSG00000234936 chr2 43456712 43460533 + 2 NA NA NA NA 0.246322485886541 0 -0.748087 0
ENST00000423737 ENSG00000224271 chr22 48027423 48251349 + 2 NA NA NA NA 0.322421095087532 0 -0.869291 0
ENST00000423999 ENSG00000256546 chr12 122502263 122503728 + 2 NA NA NA NA 0.48325021006286 1 0.197474 0
ENST00000424345 ENSG00000238113 chr9 66457289 66469310 + 2 NA NA NA NA 0.695662226956875 1 -1.04759 0
ENST00000424450 ENSG00000235245 chr10 135108691 135109481 - 2 NA NA NA NA 0.0538403358364547 0 -0.203104 0
ENST00000424569 ENSG00000233922 chr21 47013592 47017005 + 2 NA NA NA NA 0.0286148761939159 0 -1.00892 0
ENST00000424630 ENSG00000229591 chr7 151817086 151818802 - 2 NA NA NA NA 0.1291726433068 0 -0.932142 0
ENST00000424948 ENSG00000234694 chr1 43820355 43824329 - 2 NA NA NA NA 0.113797236025013 0 -0.457276 0
ENST00000425109 ENSG00000234225 chr1 146473499 146475178 - 2 NA NA NA NA 0.0777875308676658 0 -1.19725 0
ENST00000425254 ENSG00000225975 chr19 37176216 37178312 - 2 NA NA NA NA 0.00524688330039366 0 -1.35949 0
ENST00000425657 ENSG00000228794 chr1 786728 788132 + 2 NA NA NA NA 0.00881457429513373 0 -1.14022 0
ENST00000426210 ENSG00000226458 chr10 75788171 75789962 + 2 NA NA NA NA 0.0049491971776745 0 0.253799 0
ENST00000426282 ENSG00000226328 chr22 45529710 45559662 - 2 NA NA NA NA 0.908146963798307 1 -1.07751 0
ENST00000426452 ENSG00000224271 chr22 48027439 48031373 + 2 NA NA NA NA 0.046827066452536 0 -0.841339 0
ENST00000426483 ENSG00000225335 chr22 18559293 18560563 - 2 NA NA NA NA 0.0228482869354575 0 -0.998699 0
ENST00000426519 ENSG00000234142 chr1 166445009 166459276 - 2 NA NA NA NA 0.00912642565633042 0 -0.871551 0
ENST00000426962 ENSG00000237940 chr2 242913429 242914075 + 2 NA NA NA NA 0.0361383196207364 1 -1.04996 0
ENST00000427394 ENSG00000233452 chr6 147163702 147525676 - 2 NA NA NA NA 0.024118972052114 0 -1.06389 0
ENST00000427974 ENSG00000224073 chr6 160060339 160061133 - 2 NA NA NA NA 0.135255060096734 0 0.217547 0
ENST00000428083 ENSG00000235908 chr3 49402578 49404439 - 2 NA NA NA NA 0.102165244348341 0 -1.29197 0
ENST00000428651 ENSG00000226383 chr2 156877047 156881088 - 2 NA NA NA NA 0.0127915363562507 0 -1.08112 0
ENST00000428782 ENSG00000234245 chr1 145952372 145956451 + 2 NA NA NA NA 0.046567871968181 0 -0.675296 0
ENST00000428939 ENSG00000233429 chr7 27138458 27139758 + 2 NA NA NA NA 0.00896624491668886 0 -1.02031 0
ENST00000428980 ENSG00000232452 chr2 192787272 192895368 + 2 NA NA NA NA 0.0434694173299191 0 -0.451662 0
ENST00000429137 ENSG00000234426 chr6 89008669 89130752 - 2 NA NA NA NA 0.0196101109969651 0 -1.2168 0
ENST00000429224 ENSG00000237886 chr9 139440664 139443901 + 2 NA NA NA NA 0.00415592925706177 0 -0.922993 0
ENST00000429228 ENSG00000235029 chr7 156799001 156799826 + 2 NA NA NA NA 0.0738296089990055 0 -1.08599 0
ENST00000429456 ENSG00000237940 chr2 242912834 242919427 + 2 NA NA NA NA 0.00893358854773441 1 -0.900062 0
ENST00000429512 ENSG00000228235 chr21 47472510 47473019 + 2 NA NA NA NA 0.0724560404055323 0 -0.901379 0
ENST00000429601 ENSG00000231669 chrX 64808278 64820630 + 2 NA NA NA NA 0.0100841161899048 0 -0.873535 0
ENST00000429611 ENSG00000233429 chr7 27135743 27139585 + 2 NA NA NA NA 0.00895403800814249 0 -0.971567 0
ENST00000430068 ENSG00000224790 chr21 38338812 38344128 + 2 NA NA NA NA 0.00130108593857486 0 -1.0375 0
ENST00000430244 ENSG00000235475 chr7 66800963 66805011 + 2 NA NA NA NA 0.0256324399778432 0 -0.128346 0
ENST00000430259 ENSG00000239415 chr21 47671726 47674047 - 2 NA NA NA NA 0.0141095125149481 0 0.361886 0
ENST00000431985 ENSG00000228043 chr2 139175854 139259268 - 2 NA NA NA NA 0.117022986909546 0 -1.14511 0
ENST00000432268 ENSG00000224959 chr2 112249520 112252388 - 2 NA NA NA NA 0.0985265012841081 0 -1.09119 0
ENST00000433036 ENSG00000228989 chr2 242629829 242633704 + 2 NA NA NA NA 0.169056124884895 0 0.149618 0
ENST00000433125 ENSG00000237015 chr22 29656878 29658026 + 2 NA NA NA NA 0.164753132426966 0 -0.21809 0
ENST00000433152 ENSG00000228065 chr10 67345446 67441220 + 2 NA NA NA NA 0.0473888064366641 0 0.158512 0
ENST00000433639 ENSG00000189229 chr3 6532166 6777816 + 2 NA NA NA NA 0.086308274651296 0 -0.269627 0
ENST00000433732 ENSG00000229807 chrX 73047544 73049302 - 2 NA NA NA NA 0.0113380102213002 0 -1.02878 0
ENST00000433747 ENSG00000234129 chrX 10981960 11129258 - 2 NA NA NA NA 0.0063919622089497 0 -1.27788 0
ENST00000434063 ENSG00000233429 chr7 27135713 27139773 + 2 NA NA NA NA 0.0097487695213169 0 -1.00105 0
ENST00000434346 ENSG00000236200 chr1 44167768 44170140 - 2 NA NA NA NA 0.0924334632613848 0 -0.798637 0
ENST00000434547 ENSG00000224418 chr13 99229498 99231084 + 2 NA NA NA NA 0.378103319494841 1 -1.008 0
ENST00000434674 ENSG00000225374 chrX 13785519 13785984 + 2 NA NA NA NA 0.00113375513762464 0 -1.04422 0
ENST00000435608 ENSG00000237373 chr21 40589019 40591731 - 2 NA NA NA NA 0.00378241246085546 0 -1.27199 0
ENST00000435726 ENSG00000224115 chr10 5017974 5018398 - 2 NA NA NA NA 0.0296348839809713 0 -1.00956 0
ENST00000435967 ENSG00000229970 chr7 8343371 8380973 + 2 NA NA NA NA 0.0098358369565383 0 -1.23013 0
ENST00000436485 ENSG00000240291 chr10 18830515 18833316 - 2 NA NA NA NA 0.000536561653104251 0 0.655919 0
ENST00000436529 ENSG00000228817 chr21 30744821 30745886 + 2 NA NA NA NA 0.0124188209154803 0 -0.930056 0
ENST00000436950 ENSG00000225889 chr2 64455587 64475672 + 2 NA NA NA NA 0.17261065874684 0 0.99414 0
ENST00000436982 ENSG00000235335 chr2 168671563 168797654 - 2 NA NA NA NA 0.0797886725160168 0 -1.15657 0
ENST00000437589 ENSG00000228203 chr2 7057163 7058810 - 2 NA NA NA NA 0.00224727804433883 1 -0.0509898 0
ENST00000438676 ENSG00000225793 chr6 75994730 76006283 + 2 NA NA NA NA 0.0926721746635631 0 -1.19016 0
ENST00000438810 ENSG00000224271 chr22 48081990 48086596 + 2 NA NA NA NA 0.060296926974865 0 -0.939068 0
ENST00000439156 ENSG00000226476 chr1 61005921 61106163 - 2 NA NA NA NA 0.0944339709214372 0 0.0232192 0
ENST00000439622 ENSG00000226310 chrX 57148095 57153676 + 2 NA NA NA NA 0.219198347452966 0 -0.896565 0
ENST00000440009 ENSG00000226609 chr9 115511182 115512736 - 2 NA NA NA NA 0.0943272942921175 0 -1.24544 0
ENST00000440123 ENSG00000228091 chr10 103880410 103881139 + 2 NA NA NA NA 0.0512236528125889 0 -0.894533 0
ENST00000440578 ENSG00000235842 chr6 138144810 138147031 - 2 NA NA NA NA 0.0264207700241461 0 -1.06115 0
ENST00000441765 ENSG00000228794 chr1 763047 777118 + 2 NA NA NA NA 0.098307481742081 0 -0.884406 0
ENST00000441835 ENSG00000225265 chr1 222763167 222765828 + 2 NA NA NA NA 0.0303172587644606 1 0.167867 0
ENST00000442036 ENSG00000223960 chr2 179278714 179283850 + 2 NA NA NA NA 0.0588411757070679 1 -1.23367 0
ENST00000442417 ENSG00000225205 chr2 173345568 173421257 - 2 NA NA NA NA 0.00528101262874806 1 -0.840431 0
ENST00000442867 ENSG00000235151 chr2 242786532 242787188 + 2 NA NA NA NA 0.0184845418508796 0 -0.119505 0
ENST00000444042 ENSG00000225506 chr1 47643841 47644943 - 2 NA NA NA NA 0.0417186439797936 0 -1.10174 0
ENST00000444102 ENSG00000227598 chr6 167383114 167412553 - 2 NA NA NA NA 0.0108241986693365 0 -1.06567 0
ENST00000444130 ENSG00000226043 chr21 23582258 23793139 + 2 NA NA NA NA 0.0633374195566657 0 0.202814 0
ENST00000444728 ENSG00000236144 chr19 36032862 36036405 - 2 NA NA NA NA 0.0384660996445697 0 -1.06727 0
ENST00000445345 ENSG00000225981 chr7 1499573 1503644 + 2 NA NA NA NA 0.0173872369582653 0 -1.06522 0
ENST00000445565 ENSG00000231365 chr1 119689032 119689656 + 2 NA NA NA NA 0.0291945438274559 0 -0.978989 0
ENST00000445814 ENSG00000229807 chrX 73047636 73051045 - 2 NA NA NA NA 0.00887164952267488 0 -1.17551 0
ENST00000446211 ENSG00000226386 chr10 35104695 35105314 + 2 NA NA NA NA 0.0835443013024796 0 -1.4205 0
ENST00000446316 ENSG00000246046 chr6 27661858 27676935 + 2 NA NA NA NA 0.999999981028561 1 0.804514 0
ENST00000446336 ENSG00000244625 chr22 27113215 27138801 + 2 NA NA NA NA 0.0073269955534948 1 -0.987173 0
ENST00000446917 ENSG00000223346 chr20 29638246 29641792 + 2 NA NA NA NA 0.0163612474013283 0 -1.2534 0
ENST00000447019 ENSG00000234584 chr2 158582220 158592517 - 2 NA NA NA NA 0.011698095512808 0 -1.06384 0
ENST00000447343 ENSG00000229299 chr20 62376040 62377302 + 2 NA NA NA NA 0.0521015091446548 0 -0.950427 0
ENST00000447613 ENSG00000224303 chr9 43144980 43160008 - 2 NA NA NA NA 0.0763660797905611 0 -0.978789 0
ENST00000447949 ENSG00000229832 chr1 212530760 212531695 + 2 NA NA NA NA 0.0127913491955866 0 -0.222783 0
ENST00000448255 ENSG00000226383 chr2 156868129 156881125 - 2 NA NA NA NA 0.258874173887496 0 -0.88321 0
ENST00000448344 ENSG00000231485 chr1 65532310 65533420 - 2 NA NA NA NA 0.412153454622414 1 -1.08724 0
ENST00000448494 ENSG00000232931 chr2 96472866 96481963 - 2 NA NA NA NA 0.0648120416723941 0 0.904394 0
ENST00000448613 ENSG00000224900 chr1 206576565 206577294 + 2 NA NA NA NA 0.0284893986854737 0 -0.948052 0
ENST00000448824 ENSG00000234986 chr6 171004401 171006038 + 2 NA NA NA NA 0.135068516738075 0 -0.919912 0
ENST00000448892 ENSG00000233058 chr3 194208183 194239008 + 2 NA NA NA NA 0.0533869257973145 0 -0.939466 0
ENST00000449457 ENSG00000224034 chr10 5307996 5313199 - 2 NA NA NA NA 0.00434000075037807 0 -1.11852 0
ENST00000449678 ENSG00000225889 chr2 64455557 64479072 + 2 NA NA NA NA 0.00371787816258441 0 -1.09915 0
ENST00000449852 ENSG00000233871 chr10 79687130 79689582 + 2 NA NA NA NA 0.241769293722949 0 -0.851788 0
ENST00000449941 ENSG00000230345 chr22 48256420 48257811 + 2 NA NA NA NA 0.0788975773675756 0 -0.866024 0
ENST00000450304 ENSG00000237886 chr9 139443582 139444345 + 2 NA NA NA NA 0.00700846471848173 0 -0.905868 0
ENST00000450353 ENSG00000223473 chr7 65956083 65958525 - 2 NA NA NA NA 0.134463113251271 0 0.122515 0
ENST00000451070 ENSG00000237940 chr2 242914189 242916680 + 2 NA NA NA NA 0.506283655892794 1 -1.23879 0
ENST00000451350 ENSG00000225889 chr2 64455602 64479993 + 2 NA NA NA NA 0.024921154774449 0 -1.11349 0
ENST00000451564 ENSG00000233338 chrX 12920936 12926452 - 2 NA NA NA NA 0.0461295331848631 0 0.281135 0
ENST00000451690 ENSG00000234871 chr1 192906430 192917387 - 2 NA NA NA NA 0.00931747773397678 0 -0.832438 0
ENST00000452057 ENSG00000229127 chr2 210895457 210929080 + 2 NA NA NA NA 0.0343818141766429 0 -1.24127 0
ENST00000452466 ENSG00000236723 chr1 53676128 53679447 - 2 NA NA NA NA 0.0940894376764449 0 0.588686 0
ENST00000452477 ENSG00000231481 chr9 46359242 46380257 - 2 NA NA NA NA 0.0295610688327499 0 -1.06119 0
ENST00000452622 ENSG00000223855 chr7 560028 564869 + 2 NA NA NA NA 0.502612405978366 1 -0.208494 0
ENST00000453216 ENSG00000225791 chr6 52442283 52444325 + 2 NA NA NA NA 0.0837417193679385 0 -1.07581 0
ENST00000453573 ENSG00000230272 chr1 51731525 51732716 + 2 NA NA NA NA 0.0061905587070324 0 0.621619 0
ENST00000453915 ENSG00000231937 chrX 151307355 151355329 + 2 NA NA NA NA 0.00686126731962569 0 -1.01474 0
ENST00000454922 ENSG00000236455 chr7 30624316 30625588 - 2 NA NA NA NA 0.172955405552538 0 0.726951 0
ENST00000455223 ENSG00000247585 chr19 9649409 9650402 + 2 NA NA NA NA 0.0179335138161876 0 -1.24315 0
ENST00000455395 ENSG00000230590 chrX 73500296 73511910 - 2 NA NA NA NA 0.039195876827169 0 -1.31191 0
ENST00000455503 ENSG00000237976 chr1 151319443 151320503 + 2 NA NA NA NA 0.0224566337945253 0 0.116043 0
ENST00000455709 ENSG00000224903 chr7 156446879 156450387 - 2 NA NA NA NA 0.0308424533561216 0 -1.1956 0
ENST00000455788 ENSG00000236263 chr1 155180942 155183610 - 2 NA NA NA NA 0.14114064052247 0 -0.955611 0
ENST00000456301 ENSG00000228609 chrX 100258821 100262962 - 2 NA NA NA NA 0.999998162947758 1 0.362357 0
ENST00000456414 ENSG00000224950 chr1 117035645 117041834 - 2 NA NA NA NA 0.214261463050606 0 -0.418845 0
ENST00000456688 ENSG00000231856 chr13 52378433 52387356 + 2 NA NA NA NA 0.17931704645624 0 -1.0782 0
ENST00000457162 ENSG00000231125 chr21 30430394 30431977 - 2 NA NA NA NA 0.0110107513541435 0 -1.41391 0
ENST00000457336 ENSG00000237753 chr2 113399409 113403267 - 2 NA NA NA NA 0.261930409007591 0 -1.11099 0
ENST00000457407 ENSG00000233654 chr2 191399581 191432828 + 2 NA NA NA NA 0.101068191891677 0 -1.19896 0
ENST00000457566 ENSG00000232104 chr9 3668086 3671646 + 2 NA NA NA NA 0.0176117828874659 0 -1.13075 0
ENST00000457686 ENSG00000233806 chr2 242823518 242908479 + 2 NA NA NA NA 0.162308788757426 0 -0.736114 0
ENST00000457998 ENSG00000233006 chr5 131699914 131705340 - 2 NA NA NA NA 0.0145266487318946 0 -1.16269 0
ENST00000458220 ENSG00000234741 chr1 173835354 173837125 - 2 NA NA NA NA 0.0051947149231028 0 -1.31019 0
ENST00000467187 ENSG00000242797 chr3 52326746 52333083 - 2 NA NA NA NA 0.311918751896326 0 -0.745848 0
ENST00000468244 ENSG00000239705 chr9 128003942 128019297 + 2 NA NA NA NA 0.0097350749265009 0 -1.04141 0
ENST00000469031 ENSG00000245460 chr2 178107103 178111509 - 2 NA NA NA NA 0.00330722230379452 0 -0.152021 0
ENST00000473753 ENSG00000247934 chr12 28316231 28343299 - 2 NA NA NA NA 0.106119169203304 0 0.762103 0
ENST00000476186 ENSG00000240015 chr8 37980792 37982169 + 2 NA NA NA NA 0.196381118945605 0 0.831491 0
ENST00000481576 ENSG00000242797 chr3 52322596 52323292 - 2 NA NA NA NA 0.0459446460504793 0 -1.06292 0
ENST00000485898 ENSG00000242622 chr3 119814477 119817634 + 2 NA NA NA NA 0.760957643103809 1 0.616619 0
ENST00000493038 ENSG00000249549 chr14 19858667 19941024 - 2 NA NA NA NA 0.0603411737996852 0 -1.00681 0
ENST00000496733 ENSG00000247828 chr5 87564856 87572039 + 2 NA NA NA NA 0.00927570564963324 0 -0.937338 0
ENST00000499359 ENSG00000247950 chr4 110351119 110354973 - 2 NA NA NA NA 0.0894908192317558 0 0.328601 0
ENST00000499430 ENSG00000247708 chr4 4543858 4546634 + 2 NA NA NA NA 0.0155847852431158 0 -1.29742 0
ENST00000499602 ENSG00000247445 chr11 126220067 126225482 - 2 NA NA NA NA 0.987904821653769 1 0.192587 0
ENST00000500169 ENSG00000250102 chr4 132301168 132449276 + 2 NA NA NA NA 0.791109468632028 1 0.378093 0
ENST00000500351 ENSG00000245388 chr16 4295826 4303790 - 2 NA NA NA NA 0.0135820005653109 0 0.685854 0
ENST00000500487 ENSG00000247765 chr15 21941147 21968151 - 2 NA NA NA NA 0.305401201057938 0 0.357719 0
ENST00000500527 ENSG00000245614 chr12 31173697 31226781 - 2 NA NA NA NA 0.46874942063603 1 -0.925189 0
ENST00000500569 ENSG00000247687 chr19 28281402 28284848 - 2 NA NA NA NA 0.338120855604431 0 0.545141 0
ENST00000500590 ENSG00000245261 chr6 43181539 43191598 - 2 NA NA NA NA 0.186490943815783 0 -0.663152 0
ENST00000500634 ENSG00000247137 chr11 82903179 82904704 - 2 NA NA NA NA 0.142526197546412 0 -1.23188 0
ENST00000500682 ENSG00000245648 chr12 10516368 10551105 + 2 NA NA NA NA 0.999874882901881 1 -0.106374 0
ENST00000500914 ENSG00000245213 chr4 174053079 174090803 - 2 NA NA NA NA 0.167928491063234 1 -1.16665 0
ENST00000500929 ENSG00000245975 chr15 59060273 59063173 - 2 NA NA NA NA 0.936455323886804 1 -1.11933 0
ENST00000500941 ENSG00000244952 chr15 32898619 32907361 - 2 NA NA NA NA 0.0374600384715517 0 -1.19494 0
ENST00000501194 ENSG00000246792 chr8 91658669 91663985 + 2 NA NA NA NA 0.981805503778146 1 0.702869 0
ENST00000501280 ENSG00000245275 chr5 153815561 153825410 - 2 NA NA NA NA 0.0180845870436455 0 0.597352 0
ENST00000501579 ENSG00000245534 chr15 60771380 60823166 + 2 NA NA NA NA 0.0777408164468741 0 -0.900717 0
ENST00000501830 ENSG00000247728 chr15 30857143 30917976 - 2 NA NA NA NA 0.037459741668315 0 -1.2184 0
ENST00000502209 ENSG00000248783 chr5 12554002 12574749 - 2 NA NA NA NA 0.00499167162167961 0 0.886289 0
ENST00000503441 ENSG00000250764 chr5 32103551 32122047 - 2 NA NA NA NA 0.152607805220455 0 -1.04567 0
ENST00000503504 ENSG00000250061 chr5 162683857 162864332 - 2 NA NA NA NA 0.00383701548237752 0 0.705923 0
ENST00000504082 ENSG00000251259 chr4 106058437 106061776 - 2 NA NA NA NA 0.02120428863504 0 -0.0387275 0
ENST00000504398 ENSG00000250453 chr5 28782785 28809356 - 2 NA NA NA NA 0.0212424034772967 0 -1.06156 0
ENST00000504545 ENSG00000248168 chr16 88738213 88746008 + 2 NA NA NA NA 0.184216256018036 0 0.558561 0
ENST00000504620 ENSG00000250842 chr5 144717495 144761233 - 2 NA NA NA NA 0.00715407452838042 0 -1.23357 0
ENST00000504636 ENSG00000247828 chr5 87564861 87566247 + 2 NA NA NA NA 0.0192981707383207 0 -1.20704 0
ENST00000504769 ENSG00000247828 chr5 87564841 87581884 + 2 NA NA NA NA 7.82313266655736e-05 0 -1.00314 0
ENST00000504827 ENSG00000249174 chr5 18965970 19142455 - 2 NA NA NA NA 0.0166078945766337 0 -1.14671 0
ENST00000505133 ENSG00000251432 chr4 129213906 129387816 + 2 NA NA NA NA 0.00656428861662895 0 -1.16967 0
ENST00000505972 ENSG00000249201 chr5 1176072 1178661 - 2 NA NA NA NA 0.616543053145368 1 -1.12138 0
ENST00000506592 ENSG00000250378 chr5 135148356 135162271 + 2 NA NA NA NA 0.00659057544553433 0 -1.03671 0
ENST00000506629 ENSG00000249650 chr5 602735 612325 - 2 NA NA NA NA 0.0537064310858315 0 -0.799466 0
ENST00000506638 ENSG00000251199 chr4 135228719 135248628 - 2 NA NA NA NA 0.245660051914501 0 -1.18895 0
ENST00000506942 ENSG00000250950 chr4 120377505 120378432 + 2 NA NA NA NA 0.0100240311850015 0 -1.30416 0
ENST00000507387 ENSG00000250874 chr5 84959050 84960502 + 2 NA NA NA NA 0.00872342155955071 0 0.812639 0
ENST00000507803 ENSG00000248774 chr4 174243357 174250845 - 2 NA NA NA NA 0.0150536253008409 0 -1.00771 0
ENST00000507933 ENSG00000251676 chr4 132694457 132695847 + 2 NA NA NA NA 0.00468487172816525 0 -1.2677 0
ENST00000508004 ENSG00000251661 chr11 318640 319615 + 2 NA NA NA NA 0.0713912088302288 0 -1.13333 0
ENST00000508123 ENSG00000251141 chr5 44775796 44808768 - 2 NA NA NA NA 0.453837039720525 1 0.180146 0
ENST00000508572 ENSG00000249413 chr4 66864564 67015730 + 2 NA NA NA NA 0.00448559552023377 0 0.442968 0
ENST00000510165 ENSG00000250337 chr5 27472399 27496508 + 2 NA NA NA NA 0.18876747406554 0 0.758955 0
ENST00000510261 ENSG00000250081 chr5 64782271 64782875 - 2 NA NA NA NA 0.00947113640266792 0 -1.00032 0
ENST00000510317 ENSG00000239335 chr12 66524531 66528229 + 2 NA NA NA NA 0.773864373496184 1 -0.116009 0
ENST00000510523 ENSG00000245213 chr4 174087220 174090078 - 2 NA NA NA NA 0.0828804391617345 1 -1.04792 0
ENST00000511010 ENSG00000249502 chr4 17589090 17616194 - 2 NA NA NA NA 0.0661525721180306 0 -1.13321 0
ENST00000511453 ENSG00000248837 chr4 22999174 23058485 + 2 NA NA NA NA 0.116224425104226 0 0.261994 0
ENST00000511497 ENSG00000251432 chr4 129349225 129440549 + 2 NA NA NA NA 0.253921043386632 0 -0.694384 0
ENST00000511793 ENSG00000248667 chr5 84715846 84716269 - 2 NA NA NA NA 0.0039977272370115 0 -1.31514 0
ENST00000512067 ENSG00000250337 chr5 27472399 27486253 + 2 NA NA NA NA 0.00107354704408794 0 -1.32018 0
ENST00000512496 ENSG00000248730 chr5 38282366 38291088 - 2 NA NA NA NA 0.43838701567072 1 -0.249622 0
ENST00000513011 ENSG00000247828 chr5 87564712 87566950 + 2 NA NA NA NA 0.0351229583839417 0 -1.06945 0
ENST00000513955 ENSG00000251487 chr5 19035306 19038849 - 2 NA NA NA NA 0.239348450856929 0 -0.857868 0
ENST00000514616 ENSG00000250159 chr5 137150022 137225006 - 2 NA NA NA NA 0.0286711614253817 0 -0.794202 0
ENST00000514884 ENSG00000250410 chr4 186291879 186312082 + 2 NA NA NA NA 0.193895131042205 0 -1.20024 0
ENST00000515123 ENSG00000251487 chr5 19036015 19038908 - 2 NA NA NA NA 0.0211518432800625 0 -1.05037 0
ENST00000517664 ENSG00000253636 chr8 73964413 73975296 + 2 NA NA NA NA 0.286285521129604 0 0.535784 0
ENST00000518465 ENSG00000254067 chr8 39413665 39416052 + 2 NA NA NA NA 0.00423982161732688 0 -0.270834 0
ENST00000518570 ENSG00000253194 chr6 119255950 119352706 + 2 NA NA NA NA 0.53856398681504 1 -0.778738 0
ENST00000519762 ENSG00000254338 chr8 144499849 144501320 + 2 NA NA NA NA 0.0422053326625416 0 -0.717685 0
ENST00000520024 ENSG00000253853 chr8 2584858 2680004 + 2 NA NA NA NA 0.0382882755971013 0 -1.15936 0
ENST00000520348 ENSG00000245910 chr8 67833919 67837776 - 2 NA NA NA NA 0.0143813933656954 0 0.455455 0
ENST00000521127 ENSG00000245910 chr8 67834506 67837776 - 2 NA NA NA NA 0.00622403985262453 0 -1.3447 0
ENST00000521563 ENSG00000245146 chr5 139483425 139487234 - 2 NA NA NA NA 0.00631360128143359 0 -1.06931 0
ENST00000521756 ENSG00000253865 chr5 148751737 148754679 + 2 NA NA NA NA 0.250560886815405 0 -1.17177 0
ENST00000522190 ENSG00000254165 chr8 42392672 42393447 - 2 NA NA NA NA 0.005222359564333 0 -1.04084 0
ENST00000522281 ENSG00000253376 chr8 58802135 58803368 - 2 NA NA NA NA 0.00222705832287475 0 -0.625034 0
ENST00000522312 ENSG00000245275 chr5 153822557 153825382 - 2 NA NA NA NA 0.00285004408125498 0 0.768934 0
ENST00000522374 ENSG00000253753 chr8 143719949 143722027 + 2 NA NA NA NA 0.0858943044574044 0 -1.20371 0
ENST00000522817 ENSG00000253738 chr8 92072137 92082351 - 2 NA NA NA NA 0.463480873829355 1 0.765195 0
ENST00000523002 ENSG00000253931 chr8 144494919 144499224 + 2 NA NA NA NA 0.0173157450989438 0 -1.02272 0
ENST00000523101 ENSG00000253347 chr17 45486688 45500892 - 2 NA NA NA NA 0.0154944191330045 0 -1.07574 0
ENST00000523840 ENSG00000253476 chr8 25283037 25284096 - 2 NA NA NA NA 0.00144410264772712 0 -0.275644 0
ENST00000524770 ENSG00000250903 chr6 2246002 2397580 + 2 NA NA NA NA 0.113159184101944 1 -0.992144 0
ENST00000524808 ENSG00000254812 chr8 144714241 144715926 - 2 NA NA NA NA 0.243694315269473 0 -0.00512355 0
ENST00000525337 ENSG00000254477 chr11 59520488 59522448 - 2 NA NA NA NA 0.028265939283246 0 -1.00759 0
ENST00000525484 ENSG00000254860 chr11 8986222 8997830 + 2 NA NA NA NA 0.166842166941277 0 -1.12211 0
ENST00000525654 ENSG00000254518 chr11 50257750 50261299 + 2 NA NA NA NA 0.0736237058472153 0 -1.41262 0
ENST00000526431 ENSG00000254739 chr11 528907 529659 + 2 NA NA NA NA 0.156981080985837 0 0.940971 0
ENST00000526922 ENSG00000254592 chr11 3357951 3361860 + 2 NA NA NA NA 0.129318296684644 0 -0.986373 0
ENST00000527297 ENSG00000255229 chr11 129279 186136 + 2 NA NA NA NA 0.0123476735499603 0 -1.34978 0
ENST00000527627 ENSG00000246067 chr11 82783108 82817761 + 2 NA NA NA NA 0.00493061152216993 0 -1.14648 0
ENST00000528514 ENSG00000255495 chr8 12051976 12053789 + 2 NA NA NA NA 0.463502753628549 1 0.909408 0
ENST00000529325 ENSG00000255487 chr8 38133406 38134198 + 2 NA NA NA NA 0.00818579524777528 0 -0.670763 0
ENST00000530049 ENSG00000254639 chr11 46259933 46260818 + 2 NA NA NA NA 0.0905952156256911 0 0.341181 0
ENST00000530198 ENSG00000255176 chr11 118507338 118508815 + 2 NA NA NA NA 0.122649659548069 0 0.199295 0
ENST00000530346 ENSG00000250903 chr6 2245982 2399235 + 2 NA NA NA NA 0.149259472692843 1 -1.12483 0
ENST00000530805 ENSG00000254855 chr11 66032248 66033137 - 2 NA NA NA NA 0.0520814772904639 0 -0.711794 0
ENST00000531092 ENSG00000250903 chr6 2246005 2398898 + 2 NA NA NA NA 0.171690998797214 1 -1.08036 0
ENST00000532124 ENSG00000250903 chr6 2246002 2399000 + 2 NA NA NA NA 0.328321759109856 1 -1.10726 0
ENST00000532473 ENSG00000254760 chr19 51917552 51918219 + 2 NA NA NA NA 0.207317536890455 0 -0.672328 0
ENST00000532866 ENSG00000254694 chr11 126078506 126078922 - 2 NA NA NA NA 0.188899324732992 0 -1.46902 0
ENST00000533311 ENSG00000255318 chr11 67385750 67394775 - 2 NA NA NA NA 0.716585008988188 1 -0.212355 0
ENST00000533576 ENSG00000254461 chr11 66027038 66029305 - 2 NA NA NA NA 0.0604879610133091 0 -0.896389 0
ENST00000535689 ENSG00000255717 chr11 62620826 62622960 - 2 NA NA NA NA 0.0366497150757278 0 -0.106107 0
ENST00000537921 ENSG00000255966 chr12 6641456 6642664 - 2 NA NA NA NA 0.0104739162527393 0 -1.09306 0
ENST00000537965 ENSG00000255717 chr11 62621840 62622960 - 2 NA NA NA NA 0.0278226649926155 0 -0.261444 0
ENST00000538062 ENSG00000256967 chr12 7282104 7283794 - 2 NA NA NA NA 0.077594279344015 0 -0.952361 0
ENST00000538297 ENSG00000115934 chr12 23334268 23404433 - 2 NA NA NA NA 0.055236886547797 0 0.365289 0
ENST00000538804 ENSG00000255857 chr12 120639159 120647910 + 2 NA NA NA NA 0.0243317511993464 1 -1.25645 0
ENST00000539987 ENSG00000255655 chr12 109883215 109885302 - 2 NA NA NA NA 0.0304228012842001 0 -1.21956 0
ENST00000540865 ENSG00000255717 chr11 62620545 62622960 - 2 NA NA NA NA 0.0520249899621215 0 -0.0408373 0
ENST00000540904 ENSG00000255717 chr11 62622152 62622960 - 2 NA NA NA NA 0.0166059521537355 0 -0.547096 0
ENST00000541092 ENSG00000255893 chr11 94206074 94206736 - 2 NA NA NA NA 0.004394534138579 0 -1.17256 0
ENST00000541416 ENSG00000255717 chr11 62621552 62623284 - 2 NA NA NA NA 0.0237757415525345 0 -0.0367851 0
ENST00000541574 ENSG00000256742 chr12 122018697 122031409 + 2 NA NA NA NA 0.130122339427428 0 -0.136564 0
ENST00000541782 ENSG00000256329 chr12 6619441 6619688 + 2 NA NA NA NA 0.0179689005707514 0 -1.16708 0
ENST00000541797 ENSG00000256922 chr12 128278072 128305728 - 2 NA NA NA NA 0.045386782956403 0 -1.15948 0
ENST00000541888 ENSG00000256433 chr12 6503071 6504235 + 2 NA NA NA NA 0.0708871584927635 0 -0.731491 0
ENST00000542797 ENSG00000256258 chr12 132106436 132107748 - 2 NA NA NA NA 0.0384732708578927 0 -0.83043 0
ENST00000544550 ENSG00000255717 chr11 62620304 62622960 - 2 NA NA NA NA 0.0366747173227592 0 0.01077 0
ENST00000544657 ENSG00000256967 chr12 7281675 7282848 - 2 NA NA NA NA 0.161915929452598 0 -0.844033 0
ENST00000545308 ENSG00000255717 chr11 62621914 62622960 - 2 NA NA NA NA 0.0166129436135114 0 -0.311054 0
ENST00000545688 ENSG00000255717 chr11 62620221 62622932 - 2 NA NA NA NA 0.0366671567740592 0 0.237796 0
ENST00000546118 ENSG00000256473 chr12 23790907 23791421 + 2 NA NA NA NA 0.000776359282194928 0 -1.18151 0
ENST00000222396 ENSG00000226472 chr12 31149973 31158938 - 3 NA NA NA NA 0.37654765301561 1 -0.921734 0
ENST00000230113 ENSG00000235200 chr1 67995313 67998012 + 3 NA NA NA NA 0.00284977239079787 0 0.542769 0
ENST00000250776 ENSG00000129816 chrY 6258472 6279605 + 3 NA NA NA NA 0.15392984755183 0 0.397214 0
ENST00000262354 ENSG00000228592 chr21 24733426 24757182 - 3 NA NA NA NA 0.0786081790294557 0 -0.486786 0
ENST00000276770 ENSG00000147753 chrY 6317509 6325947 + 3 NA NA NA NA 0.0236580970460028 0 0.847951 0
ENST00000276779 ENSG00000147761 chrY 9544433 9552871 - 3 NA NA NA NA 0.0236580970460028 0 0.847951 0
ENST00000289890 ENSG00000226438 chr1 39715510 39723321 - 3 NA NA NA NA 0.0374490855301298 0 -1.03651 0
ENST00000295549 ENSG00000163364 chr2 177494568 177502659 - 3 NA NA NA NA 0.203725373691758 0 0.628481 0
ENST00000300167 ENSG00000166917 chr10 135060392 135061389 + 3 NA NA NA NA 7.80448133537206e-05 0 -1.15152 0
ENST00000314957 ENSG00000177738 chr5 43014516 43018826 - 3 NA NA NA NA 0.0308856295483264 0 0.490372 0
ENST00000316083 ENSG00000176936 chr19 1385158 1389650 - 3 NA NA NA NA 0.92598701344314 1 0.458757 0
ENST00000317596 ENSG00000180712 chr4 185261909 185275130 - 3 NA NA NA NA 0.516749482065495 1 0.73834 0
ENST00000319701 ENSG00000179452 chr1 181205524 181207740 + 3 NA NA NA NA 0.0131784118586358 0 0.636774 0
ENST00000320165 ENSG00000206114 chr12 147948 149350 - 3 NA NA NA NA 0.961349708294262 1 0.878705 0
ENST00000323689 ENSG00000242791 chr3 149695885 149697142 + 3 NA NA NA NA 0.0124881233095165 0 -0.907317 0
ENST00000324630 ENSG00000254495 chr11 70204304 70204783 - 3 NA NA NA NA 0.000261215552167026 0 -0.0348763 0
ENST00000328344 ENSG00000182586 chr21 46654267 46678645 + 3 NA NA NA NA 0.155346569243118 0 0.325052 0
ENST00000330337 ENSG00000184991 chrY 23745486 23756552 - 3 NA NA NA NA 0.0784668201580963 0 0.0954853 0
ENST00000332935 ENSG00000183308 chr2 201828022 201843705 + 3 NA NA NA NA 0.001407648906407 0 0.153788 0
ENST00000333482 ENSG00000249021 chr5 115027159 115027864 - 3 NA NA NA NA 0.00718906837161759 0 -1.08308 0
ENST00000339037 ENSG00000163364 chr2 177494893 177502290 - 3 NA NA NA NA 0.00969167563712031 0 0.629844 0
ENST00000340444 ENSG00000188525 chr2 10143286 10146158 - 3 NA NA NA NA 0.922098093295045 1 -0.159377 0
ENST00000342963 ENSG00000241269 chr7 5459458 5460398 + 3 NA NA NA NA 0.319643418747163 0 -1.10427 0
ENST00000342990 ENSG00000189229 chr3 6549468 6736485 + 3 NA NA NA NA 0.00625497320203726 0 -0.565034 0
ENST00000343087 ENSG00000223502 chr10 52822339 52828313 - 3 NA NA NA NA 7.8149591906874e-05 0 0.389869 0
ENST00000352271 ENSG00000224220 chr2 25643986 25650512 + 3 NA NA NA NA 0.0850733672408291 0 -1.16091 0
ENST00000354425 ENSG00000203593 chr12 2113832 2120558 + 3 NA NA NA NA 0.351867893330204 0 0.559816 0
ENST00000354541 ENSG00000232110 chr10 91043522 91051882 + 3 NA NA NA NA 0.452390311012149 1 -0.0853541 0
ENST00000354642 ENSG00000197099 chr3 186452559 186463919 - 3 NA NA NA NA 0.202051541661538 0 0.100913 0
ENST00000355189 ENSG00000224141 chr21 19933933 20132122 - 3 NA 5.37910299096704 NA NA 0.00436053654407995 0 0.405389 0
ENST00000355746 ENSG00000206114 chr12 147948 149408 - 3 NA NA NA NA 0.474617962061967 1 0.961104 0
ENST00000355965 ENSG00000197041 chr12 104424522 104426026 - 3 NA NA NA NA 0.143607314838849 0 -0.887152 0
ENST00000356499 ENSG00000214559 chr4 99172839 99182781 - 3 NA NA NA NA 0.127801206777884 0 0.168665 0
ENST00000357671 ENSG00000232686 chr1 235333435 235334206 - 3 NA NA NA NA 0.0639472674371934 0 -0.251158 0
ENST00000357876 ENSG00000239664 chr1 529839 532878 + 3 NA NA NA NA 7.81991374298839e-05 0 0.869979 0
ENST00000359806 ENSG00000246653 chrX 114829875 114833648 - 3 NA NA NA NA 0.0937771795003392 0 0.286698 0
ENST00000359823 ENSG00000197644 chr2 30122463 30130065 + 3 NA NA NA NA 7.80075640816861e-05 0 -0.618126 0
ENST00000359838 ENSG00000196634 chr6 147480061 147502128 + 3 NA NA NA NA 0.219706704280282 0 0.605922 0
ENST00000360485 ENSG00000251301 chr12 68825626 68845165 - 3 NA NA NA NA 0.0110695359814838 0 0.647328 0
ENST00000360528 ENSG00000198671 chr12 65411248 65413586 + 3 NA NA NA NA 0.473161102820298 1 0.761599 0
ENST00000366105 ENSG00000234222 chr1 145492839 145493891 - 3 NA NA NA NA 0.0133507404533891 0 0.843221 0
ENST00000366109 ENSG00000203279 chr9 100000046 100000960 - 3 NA NA NA NA 0.0944957516041228 0 0.229486 0
ENST00000366110 ENSG00000203280 chr22 25498407 25508659 - 3 NA NA NA NA 0.13439404046844 0 0.95069 0
ENST00000366134 ENSG00000233785 chrX 23791109 23801073 - 3 NA NA NA NA 0.0945897072119354 0 0.0543686 0
ENST00000366136 ENSG00000203307 chr1 166050420 166056720 + 3 NA NA NA NA 0.722600275623729 1 0.539776 0
ENST00000366140 ENSG00000225964 chr2 6968645 6973662 - 3 NA NA NA NA 0.146460705413595 0 0.161209 0
ENST00000366152 ENSG00000203325 chr1 32517892 32539075 - 3 NA NA NA NA 0.309953901205867 0 0.457583 0
ENST00000366167 ENSG00000228010 chr7 6703605 6748532 + 3 NA NA NA NA 0.0335658901084839 0 0.204776 0
ENST00000366188 ENSG00000203364 chr9 95909322 95910838 + 3 NA NA NA NA 0.00958884188027908 0 0.76812 0
ENST00000366195 ENSG00000203372 chr9 65467783 65469026 + 3 NA NA NA NA 0.100928164195561 0 0.0595495 0
ENST00000366209 ENSG00000203386 chr2 33931953 34522820 + 3 NA NA NA NA 0.292793675720076 0 0.603618 0
ENST00000366218 ENSG00000203395 chr2 68588346 68592716 - 3 NA NA NA NA 0.473560938691264 1 0.449387 0
ENST00000366224 ENSG00000203402 chrX 47157251 47158120 + 3 NA NA NA NA 7.81856219004556e-05 0 0.896415 0
ENST00000366253 ENSG00000203434 chr10 110307733 110321573 - 3 NA NA NA NA 0.0516313028913492 0 0.583062 0
ENST00000366259 ENSG00000203441 chr13 100151981 100153306 - 3 NA NA NA NA 0.00307141700055246 0 -0.0242312 0
ENST00000366278 ENSG00000229498 chr2 86042253 86052514 + 3 NA NA NA NA 0.0178343091463102 0 0.884384 0
ENST00000366287 ENSG00000240401 chr2 55535967 55541797 + 3 NA NA NA NA 0.00219037208796551 0 0.474718 0
ENST00000366312 ENSG00000229401 chr6 10434562 10457014 + 3 NA NA NA NA 0.0724498250370603 0 -0.27031 0
ENST00000366314 ENSG00000179219 chr16 85316564 85319569 + 3 NA NA NA NA 0.733300783869609 1 0.996118 0
ENST00000366321 ENSG00000203506 chr3 29657466 29684300 - 3 NA NA NA NA 0.407105151860647 1 0.41783 0
ENST00000366376 ENSG00000203565 chr10 33973683 33975992 + 3 NA NA NA NA 0.0071799002599627 0 0.86809 0
ENST00000366397 ENSG00000203588 chrX 69383692 69385056 - 3 NA NA NA NA 0.26420828156167 0 0.12538 0
ENST00000366408 ENSG00000203601 chr1 168873143 169056243 - 3 NA NA NA NA 0.00485019389471492 0 0.916658 0
ENST00000366424 ENSG00000203635 chr2 1624282 1629191 - 3 NA NA NA NA 0.934505472643199 1 0.145349 0
ENST00000366441 ENSG00000235257 chr3 37859768 37903256 - 3 NA NA NA NA 0.0489087587024176 0 0.67747 0
ENST00000366527 ENSG00000188206 chr1 245003940 245010205 - 3 NA 5.3484745535096 NA NA 0.30462744254533 0 0.276497 0
ENST00000367003 ENSG00000253718 chr5 178107232 178366360 + 3 NA NA NA NA 0.00408153831739116 0 0.0224067 0
ENST00000367477 ENSG00000233452 chr6 147164250 147525750 - 3 NA NA NA NA 0.0243341891360858 0 -0.0704239 0
ENST00000369989 ENSG00000203897 chr1 109399839 109401146 + 3 NA NA NA NA 0.0061077002408297 0 0.511239 0
ENST00000373226 ENSG00000232335 chr1 36204990 36209177 + 3 NA NA NA NA 0.00223833296254049 0 -0.943015 0
ENST00000373384 ENSG00000255289 chr8 61573379 61577089 + 3 NA NA NA NA 0.0297954001670778 0 -1.02171 0
ENST00000375987 ENSG00000204460 chr2 129999746 130031421 - 3 NA NA NA NA 0.0399684849596837 0 0.486309 0
ENST00000376482 ENSG00000235077 chr7 99728587 99738062 + 3 NA NA NA NA 0.0511014262334813 0 -1.04953 0
ENST00000378140 ENSG00000204971 chr11 71874366 71920285 - 3 NA NA NA NA 0.00522975032916564 0 -0.943845 0
ENST00000379928 ENSG00000238221 chr6 7276264 7299105 + 3 NA NA NA NA 0.0506488476598445 0 -1.02452 0
ENST00000381790 ENSG00000248932 chr3 139258758 139302096 + 3 NA NA NA NA 0.0122167538618666 0 -1.4406 0
ENST00000382166 ENSG00000205865 chr11 1704499 1706859 - 3 NA NA NA NA 0.0598509202356682 0 0.932438 0
ENST00000382445 ENSG00000176936 chr19 1385158 1389650 - 3 NA NA NA NA 0.924232418396362 1 0.392624 0
ENST00000388909 ENSG00000237718 chr16 67648284 67649245 - 3 NA NA NA NA 0.0915207016631873 0 0.578175 0
ENST00000389897 ENSG00000203288 chr1 151763318 151766878 + 3 NA NA NA NA 0.365735198889799 1 0.458557 0
ENST00000391359 ENSG00000212663 chrX 13998185 14006939 - 3 NA NA NA NA 0.000211317864299642 0 0.411275 0
ENST00000392371 ENSG00000255739 chr21 37502670 37648524 - 3 NA NA NA NA 0.0648953101547054 0 -1.41815 0
ENST00000392471 ENSG00000225807 chr7 100107340 100117549 + 3 NA NA NA NA 0.129149234750467 0 0.122204 0
ENST00000392929 ENSG00000224043 chr2 135493034 135676240 - 3 NA 5.08522919296829 NA NA 0.0644690964811931 1 -0.807143 0
ENST00000394183 ENSG00000254577 chr11 43411833 43417045 + 3 NA NA NA NA 0.00919388123780772 0 -1.14738 0
ENST00000394240 ENSG00000256904 chr12 8972412 8973309 - 3 NA NA NA NA 0.0209472652741983 0 0.413383 0
ENST00000394512 ENSG00000214271 chr12 121633051 122226808 - 3 NA NA NA NA 0.0214332219421865 0 0.80364 0
ENST00000394742 ENSG00000256893 chr12 13100085 13106891 + 3 NA NA NA NA 0.0738432331071269 0 -0.257156 0
ENST00000396588 ENSG00000236432 chr2 228110426 228189902 - 3 NA NA NA NA 0.0253214839642791 1 0.602012 0
ENST00000396880 ENSG00000236447 chr5 81287814 81288300 + 3 NA NA NA NA 0.0995752474900588 0 0.632781 0
ENST00000397864 ENSG00000226798 chr9 83484673 83486210 - 3 NA NA NA NA 0.0502793732845979 0 -0.483514 0
ENST00000398216 ENSG00000241180 chr1 849551 850351 + 3 NA NA NA NA 0.139152353540597 0 -0.12795 0
ENST00000398777 ENSG00000240152 chr4 62009375 62019680 + 3 NA NA NA NA 0.0185782157182018 0 0.446258 0
ENST00000398804 ENSG00000236200 chr1 44165436 44173809 - 3 NA NA NA NA 0.0425567605914401 0 0.523662 0
ENST00000399003 ENSG00000214797 chr11 59036349 59051506 - 3 NA NA NA NA 0.342962587215498 0 0.713465 0
ENST00000399123 ENSG00000256452 chr11 113688799 113693180 + 3 NA NA NA NA 0.0134892496587507 0 -0.953303 0
ENST00000399152 ENSG00000251176 chr4 172474151 172485418 - 3 NA NA NA NA 0.00925580225011387 0 0.103032 0
ENST00000399447 ENSG00000231890 chr2 136757983 136765112 + 3 NA NA NA NA 0.0129779945813979 0 -0.123361 0
ENST00000399866 ENSG00000215241 chr12 8388478 8390769 + 3 NA 5.14841620334567 NA NA 0.503772324400016 1 0.485033 0
ENST00000399894 ENSG00000231527 chr9 45108421 45109831 + 3 NA NA NA NA 0.0535694264964485 0 -0.871047 0
ENST00000400432 ENSG00000230058 chr13 40918094 40924440 - 3 NA NA NA NA 0.00765266779486131 0 -1.02825 0
ENST00000400902 ENSG00000255118 chr11 62104383 62105562 - 3 NA NA NA NA 0.763145529785333 1 0.243595 0
ENST00000401043 ENSG00000215881 chr13 112248356 112294426 + 3 NA NA NA NA 0.00200965285015549 0 -1.13088 0
ENST00000402410 ENSG00000223911 chr2 148656970 148660525 - 3 NA NA NA NA 0.00641942954544493 0 -1.06386 0
ENST00000403371 ENSG00000220925 chrX 69368432 69369504 - 3 NA NA NA NA 0.00268373919995426 0 -0.101641 0
ENST00000409590 ENSG00000222030 chr2 59444843 59506535 + 3 NA 5.25604136309906 NA NA 0.0444416659486849 0 -1.21296 0
ENST00000409819 ENSG00000222035 chr2 202978349 202981781 - 3 NA NA NA NA 0.31134104920637 0 0.695861 0
ENST00000409910 ENSG00000222032 chr2 238337563 238343465 - 3 NA NA NA NA 0.221132816499899 0 -1.04328 0
ENST00000410099 ENSG00000222044 chr22 38428172 38430235 - 3 NA NA NA NA 0.357692738789836 0 -1.02698 0
ENST00000411413 ENSG00000226851 chr7 111968312 111990596 - 3 NA NA NA NA 0.00740842670337916 0 -1.11492 0
ENST00000411417 ENSG00000233894 chr1 74934197 74935227 + 3 NA NA NA NA 0.0196534758576132 0 -1.10566 0
ENST00000411427 ENSG00000228318 chr21 42813321 42814669 - 3 NA NA NA NA 0.0393493058366821 0 -0.943395 0
ENST00000411431 ENSG00000225620 chr1 202601556 202602039 + 3 NA NA NA NA 0.0202797145048477 0 -0.648231 0
ENST00000411433 ENSG00000237281 chr2 219191612 219222689 - 3 NA NA NA NA 0.161324423322622 0 -0.646946 0
ENST00000411436 ENSG00000234714 chr2 204955180 204974572 + 3 NA NA NA NA 0.070126577536713 0 -1.00432 0
ENST00000411442 ENSG00000228082 chr6 100874994 100885360 + 3 NA NA NA NA 0.00190685741531802 0 -1.29664 0
ENST00000411460 ENSG00000225298 chr21 29094698 29123552 + 3 NA NA NA NA 0.00889758184216307 0 -0.242449 0
ENST00000411474 ENSG00000229967 chrX 151072903 151079927 - 3 NA NA NA NA 0.028821104910457 0 -0.910018 0
ENST00000411479 ENSG00000233517 chr7 29026644 29028515 + 3 NA NA NA NA 0.0466469523560306 0 -0.764558 0
ENST00000411489 ENSG00000227112 chr6 128826270 128827421 + 3 NA NA NA NA 0.00225956372420409 0 -1.19314 0
ENST00000411511 ENSG00000233577 chr22 25675496 25678258 - 3 NA NA NA NA 0.0392075574084435 0 -1.20567 0
ENST00000411512 ENSG00000226647 chr10 5754177 5786030 - 3 NA NA NA NA 0.0265725145337331 0 -0.873051 0
ENST00000411542 ENSG00000229618 chr7 13141097 13743774 + 3 NA NA NA NA 0.0111809825805676 0 -1.10781 0
ENST00000411554 ENSG00000225070 chr22 22390743 22394463 + 3 NA NA NA NA 0.740231040127152 1 -1.00136 0
ENST00000411561 ENSG00000233367 chr9 6415145 6449558 - 3 NA NA NA NA 0.0462950297564306 0 -1.24565 0
ENST00000411573 ENSG00000234494 chr17 45977123 46018725 - 3 NA NA NA NA 0.0274508085182342 0 -1.19622 0
ENST00000411575 ENSG00000225564 chr9 105902805 106087316 - 3 NA NA NA NA 0.410611601596372 1 0.262792 0
ENST00000411595 ENSG00000230387 chr20 23168765 23170944 + 3 NA NA NA NA 0.0287202743314002 0 -0.898607 0
ENST00000411599 ENSG00000228270 chr10 121940742 121968507 + 3 NA NA NA NA 0.0205979987310902 0 -0.870566 0
ENST00000411605 ENSG00000230323 chr21 33452629 33458608 - 3 NA NA NA NA 0.0291204342630781 0 -0.949104 0
ENST00000411615 ENSG00000234956 chr6 138051307 138060120 - 3 NA NA NA NA 0.0380495636271131 0 -1.10357 0
ENST00000411616 ENSG00000226978 chr7 78638304 78641593 + 3 NA NA NA NA 0.031888030287337 0 -0.875426 0
ENST00000411643 ENSG00000224666 chr6 36354608 36359771 + 3 NA NA NA NA 0.0169874519252237 0 -1.01862 0
ENST00000411666 ENSG00000232139 chr10 120117057 120118715 + 3 NA NA NA NA 0.0155514691271972 1 -0.938837 0
ENST00000411690 ENSG00000231428 chr13 110705632 110707299 + 3 NA NA NA NA 0.0281655110471268 0 -0.999692 0
ENST00000411694 ENSG00000225331 chr21 45578623 45579955 - 3 NA NA NA NA 0.00961249289346139 0 -0.633457 0
ENST00000411701 ENSG00000230525 chr2 67148826 67186052 + 3 NA NA NA NA 0.0283962596730294 0 -1.41879 0
ENST00000411708 ENSG00000237728 chr1 7448243 7449479 - 3 NA NA NA NA 0.102215183104897 0 -0.893086 0
ENST00000411710 ENSG00000228763 chr2 109293251 109295057 - 3 NA NA NA NA 0.0108868076659445 0 -1.10951 0
ENST00000411721 ENSG00000237726 chr1 71716682 71717802 + 3 NA NA NA NA 2.3962382994787e-05 0 -1.11893 0
ENST00000411728 ENSG00000231170 chr7 95239108 95242853 + 3 NA NA NA NA 0.103879354778802 1 -0.911621 0
ENST00000411759 ENSG00000229732 chr17 39657235 39658661 + 3 NA NA NA NA 0.142880982311554 0 -0.848774 0
ENST00000411776 ENSG00000223781 chr9 41277733 41298538 + 3 NA NA NA NA 0.0262178251760034 0 -0.83954 0
ENST00000411785 ENSG00000227293 chr2 66462509 66463345 - 3 NA NA NA NA 0.0288427457266787 0 -0.992646 0
ENST00000411797 ENSG00000225000 chr7 18468685 18470361 - 3 NA NA NA NA 0.0033345860190808 0 -0.274832 0
ENST00000411798 ENSG00000228971 chr1 95975896 95981020 + 3 NA NA NA NA 0.997840747069755 1 -1.05715 0
ENST00000411802 ENSG00000227955 chr10 30569015 30569839 - 3 NA NA NA NA 0.000261473638208614 0 -1.49967 0
ENST00000411804 ENSG00000227415 chr1 152346430 152417932 + 3 NA NA NA NA 0.0705689462858443 0 -1.20937 0
ENST00000411815 ENSG00000232557 chr1 24233601 24234375 - 3 NA NA NA NA 7.80139851014579e-05 0 -1.12177 0
ENST00000411835 ENSG00000228905 chr13 31505638 31506723 - 3 NA NA NA NA 0.183232608511331 0 -1.03936 0
ENST00000411838 ENSG00000234361 chr6 158250175 158251605 - 3 NA NA NA NA 0.0325793914523635 0 -1.09297 0
ENST00000411847 ENSG00000233110 chr4 186509063 186515157 + 3 NA NA NA NA 0.0736205414328666 0 -1.04979 0
ENST00000411856 ENSG00000197462 chr7 125557925 125573886 + 3 NA NA NA NA 0.000851927417592634 0 -0.0601676 0
ENST00000411862 ENSG00000229122 chr2 27283906 27284683 + 3 NA NA NA NA 7.80968636538238e-05 0 0.0881517 0
ENST00000411879 ENSG00000231772 chrX 42111712 42558542 + 3 NA NA NA NA 0.00787582443242229 0 -1.17557 0
ENST00000411895 ENSG00000229276 chr6 111681844 111682810 - 3 NA NA NA NA 0.00995914215556309 0 -0.236802 0
ENST00000411903 ENSG00000233973 chr1 73771922 73773255 + 3 NA NA NA NA 0.0514826677838814 1 -1.22114 0
ENST00000411906 ENSG00000234699 chr10 105212603 105222452 + 3 NA NA NA NA 0.0477520730277992 0 -1.28408 0
ENST00000411940 ENSG00000232183 chrX 137709238 137709504 + 3 NA NA NA NA 7.79703325866187e-05 0 -1.07318 0
ENST00000411946 ENSG00000236938 chr7 93701071 93706469 - 3 NA NA NA NA 0.0296300406807222 0 -1.18917 0
ENST00000411949 ENSG00000228509 chr2 191541761 191573442 - 3 NA NA NA NA 0.0164267394224182 0 -1.21802 0
ENST00000411956 ENSG00000237604 chr21 45595372 45596336 + 3 NA NA NA NA 0.236036937013787 0 0.811878 0
ENST00000411969 ENSG00000234208 chr22 29909878 29931379 - 3 NA NA NA NA 0.025679179399308 0 -0.930904 0
ENST00000411978 ENSG00000232265 chr1 147635092 147635692 + 3 NA 5.12645703314105 NA NA 0.00689247629177628 0 -1.14594 0
ENST00000411981 ENSG00000236896 chr9 100748833 100749938 - 3 NA NA NA NA 0.0207801903227001 0 -1.02072 0
ENST00000411992 ENSG00000233884 chr9 90463028 90468357 - 3 NA NA NA NA 0.513142662550864 1 -1.00393 0
ENST00000411998 ENSG00000223799 chr21 34636178 34638565 - 3 NA NA NA NA 0.396620346475045 1 0.382559 0
ENST00000412014 ENSG00000226323 chr7 14853756 14856190 + 3 NA NA NA NA 0.00180938169121512 0 -0.910311 0
ENST00000412065 ENSG00000231294 chr2 211036242 211095107 + 3 NA NA NA NA 0.0103838397566239 0 -1.06582 0
ENST00000412085 ENSG00000233825 chr10 32635427 32636107 + 3 NA NA NA NA 0.108349654794537 0 -1.22434 0
ENST00000412092 ENSG00000230880 chr1 142618795 142621532 + 3 NA NA NA NA 0.0227511037442148 0 -1.20826 0
ENST00000412098 ENSG00000229463 chr1 236002783 236003482 - 3 NA NA NA NA 0.106512592620868 0 -0.965306 0
ENST00000412115 ENSG00000241768 chr1 740312 745440 + 3 NA NA NA NA 0.0108587953474329 0 -0.0367562 0
ENST00000412119 ENSG00000226903 chr13 112554302 112555250 + 3 NA NA NA NA 0.00633369324117872 0 -1.15587 0
ENST00000412133 ENSG00000229941 chr2 178563157 178588017 + 3 NA NA NA NA 0.0547015351286191 0 -0.581602 0
ENST00000412137 ENSG00000230575 chr10 78197166 78198533 - 3 NA NA NA NA 0.025922993427005 0 -1.15341 0
ENST00000412149 ENSG00000234630 chr22 22648098 22649159 + 3 NA NA NA NA 0.0353735119400867 0 0.0550629 0
ENST00000412153 ENSG00000229434 chr2 177370973 177372430 - 3 NA NA NA NA 0.00104051870331947 0 -1.12191 0
ENST00000412162 ENSG00000229989 chr1 198776622 198796345 - 3 NA NA NA NA 0.142504964170498 0 0.0867865 0
ENST00000412178 ENSG00000230613 chr20 30155510 30161066 - 3 NA NA NA NA 0.0413322653710787 0 -1.13931 0
ENST00000412193 ENSG00000226423 chr2 242967334 242968327 - 3 NA NA NA NA 0.0449767390801492 0 0.10759 0
ENST00000412197 ENSG00000227386 chr7 25587382 25590682 - 3 NA NA NA NA 0.0240456960930164 0 -0.975882 0
ENST00000412203 ENSG00000225764 chr3 189838753 189862635 + 3 NA NA NA NA 0.775739951798217 1 0.293754 0
ENST00000412218 ENSG00000236052 chr22 34413462 34584414 + 3 NA NA NA NA 0.00476867773623403 0 -1.12504 0
ENST00000412239 ENSG00000234222 chr1 145493884 145508218 - 3 NA NA NA NA 0.0127708207527844 0 -1.06573 0
ENST00000412240 ENSG00000230794 chr21 37085437 37105240 - 3 NA NA NA NA 0.155397086969178 0 -1.06961 0
ENST00000412241 ENSG00000230010 chr20 18304299 18339903 - 3 NA NA NA NA 0.22776223552763 0 -1.02677 0
ENST00000412242 ENSG00000235262 chrX 53241590 53243861 - 3 NA NA NA NA 0.00354009668134156 0 0.145859 0
ENST00000412262 ENSG00000231465 chr9 125233637 125238096 + 3 NA NA NA NA 7.80448133537206e-05 0 -0.880302 0
ENST00000412266 ENSG00000228246 chr7 2757467 2762622 - 3 NA NA NA NA 0.153007087787054 0 0.751875 0
ENST00000412276 ENSG00000224063 chr2 187868001 188419120 + 3 NA NA NA NA 0.0407003960814636 0 -1.10478 0
ENST00000412295 ENSG00000248103 chr5 180708376 180710653 + 3 NA NA NA NA 0.470769626951284 1 0.0545075 0
ENST00000412311 ENSG00000233735 chr1 240341139 240342944 - 3 NA NA NA NA 0.0308934282958337 0 -0.992375 0
ENST00000412312 ENSG00000237532 chr2 129338065 129339150 - 3 NA NA NA NA 0.0498085486513509 0 -0.836384 0
ENST00000412313 ENSG00000225815 chr2 66554481 66555775 + 3 NA NA NA NA 0.0146438181895083 0 -0.95586 0
ENST00000412321 ENSG00000226308 chr20 55841853 55858054 + 3 NA NA NA NA 0.0912477182345022 1 0.990798 0
ENST00000412339 ENSG00000229611 chr9 6704471 6707780 + 3 NA NA NA NA 0.382842585500493 1 -1.31428 0
ENST00000412348 ENSG00000228959 chr20 40642674 40644118 - 3 NA NA NA NA 0.00911977785207769 0 -1.05494 0
ENST00000412349 ENSG00000223949 chr1 64560125 64577888 - 3 NA NA NA NA 0.0688836807286851 0 0.575939 0
ENST00000412357 ENSG00000230687 chr1 175172364 175173985 - 3 NA NA NA NA 0.000836227071477674 0 -0.910976 0
ENST00000412362 ENSG00000225519 chr10 92754377 92766147 + 3 NA NA NA NA 0.00187056276246865 0 -0.844627 0
ENST00000412375 ENSG00000228885 chrX 102753723 102754210 + 3 NA NA NA NA 0.0145959674922265 0 -0.976233 0
ENST00000412381 ENSG00000236989 chr2 16225344 16245963 - 3 NA NA NA NA 0.00430110027253185 0 -0.994718 0
ENST00000412387 ENSG00000223725 chr2 208104845 208394519 - 3 NA NA NA NA 0.00528282825928408 1 -1.07238 0
ENST00000412388 ENSG00000225112 chr10 13752415 13754054 + 3 NA NA NA NA 0.0884367334290195 0 -0.830563 0
ENST00000412405 ENSG00000230990 chr20 11246764 11249483 - 3 NA NA NA NA 0.0165908455166947 0 -0.900679 0
ENST00000412410 ENSG00000234273 chr7 109162038 109237223 - 3 NA NA NA NA 0.00135561976941488 0 0.316162 0
ENST00000412413 ENSG00000224322 chr7 27401462 27449557 + 3 NA NA NA NA 0.0112783211419151 0 -1.19963 0
ENST00000412420 ENSG00000228659 chrX 130150443 130192120 - 3 NA NA NA NA 0.00552749032728659 0 -1.02204 0
ENST00000412422 ENSG00000203650 chrX 117973519 117991849 + 3 NA NA NA NA 0.667656179161488 1 0.507646 0
ENST00000412424 ENSG00000228538 chr2 21861303 21872435 - 3 NA NA NA NA 0.0279664255191781 0 -0.93335 0
ENST00000412426 ENSG00000235609 chr21 16209503 16254231 - 3 NA NA NA NA 0.0584568890641902 0 -1.0403 0
ENST00000412439 ENSG00000227475 chr10 36378014 36378317 - 3 NA NA NA NA 0.020519317105223 0 -1.1694 0
ENST00000412445 ENSG00000238042 chr1 222086990 222151865 - 3 NA NA NA NA 0.23112367207743 0 0.0475927 0
ENST00000412483 ENSG00000233332 chr1 234348352 234350834 - 3 NA NA NA NA 0.0254208752448626 0 -0.795796 0
ENST00000412485 ENSG00000235385 chrX 13284167 13321511 - 3 NA 5.15011398036373 NA NA 0.294792788280391 0 -0.758376 0
ENST00000412486 ENSG00000232353 chr3 191749998 191754178 + 3 NA NA NA NA 0.0358332841763059 0 -1.19507 0
ENST00000412489 ENSG00000225515 chr6 47495926 47496397 - 3 NA NA NA NA 7.74533089060962e-06 0 -0.318296 0
ENST00000412497 ENSG00000229728 chr20 1342266 1343229 + 3 NA NA NA NA 0.0119639260492068 0 -1.29443 0
ENST00000412519 ENSG00000227599 chr20 41597383 41600132 + 3 NA NA NA NA 0.0355411129332168 0 -1.31893 0
ENST00000412526 ENSG00000226935 chr21 29911640 29912677 + 3 NA NA NA NA 0.424866446872579 1 0.913244 0
ENST00000412549 ENSG00000231794 chr7 134883153 134884924 + 3 NA NA NA NA 0.00461853385134436 0 -1.12529 0
ENST00000412563 ENSG00000223838 chr7 19393157 19618229 + 3 NA NA NA NA 0.0483841181203775 0 -1.17341 0
ENST00000412593 ENSG00000230569 chr2 139228226 139231502 + 3 NA NA NA NA 0.00623482376862674 0 0.455349 0
ENST00000412595 ENSG00000238206 chr4 39549456 39551432 + 3 NA NA NA NA 0.349215055464587 0 0.579712 0
ENST00000412602 ENSG00000229722 chr6 134927437 134930575 - 3 NA NA NA NA 0.0106076826360585 0 -1.12821 0
ENST00000412628 ENSG00000224093 chr1 94059942 94066319 + 3 NA NA NA NA 0.0275592779297573 1 -0.859445 0
ENST00000412629 ENSG00000226258 chr3 6674045 6847136 - 3 NA NA NA NA 0.0358748890175801 0 -0.994226 0
ENST00000412639 ENSG00000234546 chr1 9242271 9243855 + 3 NA NA NA NA 7.80518798769869e-05 0 -1.1314 0
ENST00000412640 ENSG00000254148 chr17 70033455 70053860 - 3 NA NA NA NA 0.173772446207159 0 -1.09429 0
ENST00000412647 ENSG00000232964 chr1 230728406 230731329 + 3 NA NA NA NA 0.00609668293539243 0 -1.04291 0
ENST00000412652 ENSG00000233571 chrX 34224842 34433654 - 3 NA NA NA NA 0.00338538440377719 0 0.5293 0
ENST00000412654 ENSG00000225937 chr9 79379352 79402485 + 3 NA NA NA NA 0.103252224930201 0 -1.12679 0
ENST00000412666 ENSG00000236601 chr1 453827 460465 - 3 NA NA NA NA 0.167822932887398 0 -0.752528 0
ENST00000412669 ENSG00000223969 chr7 90219937 90226667 - 3 NA NA NA NA 0.0510815197500096 0 -1.25269 0
ENST00000412672 ENSG00000230324 chr20 37842420 37853391 - 3 NA NA NA NA 0.0490800526390245 0 -0.909061 0
ENST00000412690 ENSG00000234199 chr2 114737146 114764879 + 3 NA NA NA NA 0.137722029837386 0 0.831087 0
ENST00000412695 ENSG00000231601 chr10 789932 790898 + 3 NA NA NA NA 0.00452121016095115 0 -0.642268 0
ENST00000412701 ENSG00000223946 chr6 41997791 41999120 + 3 NA NA NA NA 0.106356634129718 0 -1.16089 0
ENST00000412722 ENSG00000236463 chr13 30890497 30894040 - 3 NA NA NA NA 0.0017700588077603 0 -1.02738 0
ENST00000412749 ENSG00000234072 chr2 27580055 27590489 + 3 NA NA NA NA 0.127426562682535 0 -1.16603 0
ENST00000412751 ENSG00000232295 chr6 71961061 72020279 - 3 NA NA NA NA 0.0711696168772955 0 -0.796648 0
ENST00000412772 ENSG00000231507 chr1 203256280 203257929 + 3 NA NA NA NA 0.0108208645242178 0 -1.05032 0
ENST00000412773 ENSG00000234884 chr22 25957084 25960429 - 3 NA NA NA NA 0.0154828861744993 0 -1.0341 0
ENST00000412781 ENSG00000227480 chr2 159023162 159092681 + 3 NA NA NA NA 0.0175130359364312 0 -1.07629 0
ENST00000412789 ENSG00000226447 chr10 38265753 38281395 + 3 NA NA NA NA 0.0431476766562076 0 -1.14249 0
ENST00000412797 ENSG00000225643 chr1 25907969 25916847 + 3 NA 5.33870620640583 NA NA 0.0232242682775417 0 -1.09231 0
ENST00000412798 ENSG00000235786 chr22 29388709 29414608 + 3 NA NA NA NA 0.00388134808531101 0 -1.12068 0
ENST00000412800 ENSG00000228627 chr7 53626907 53635942 - 3 NA NA NA NA 0.00962793782049737 0 -1.12763 0
ENST00000412809 ENSG00000229938 chr13 109753609 109754267 - 3 NA NA NA NA 0.00819167245365287 0 -1.07257 0
ENST00000412811 ENSG00000231873 chr3 40807698 40904117 + 3 NA NA NA NA 0.113698394067333 0 0.642898 0
ENST00000412812 ENSG00000225342 chr12 40579811 40617605 - 3 NA NA NA NA 0.0839775181394831 0 -1.05136 0
ENST00000412822 ENSG00000226533 chr6 38449468 38450307 + 3 NA NA NA NA 0.016090615186837 0 -0.947425 0
ENST00000412828 ENSG00000227930 chr7 23931323 23936954 - 3 NA NA NA NA 0.126585032427947 0 -1.17036 0
ENST00000412838 ENSG00000231073 chr1 150945599 150948010 + 3 NA NA NA NA 0.0108807648385874 0 -1.12701 0
ENST00000412855 ENSG00000225518 chr1 226274582 226277993 + 3 NA NA NA NA 0.0110519781259326 0 -1.1018 0
ENST00000412856 ENSG00000228878 chr7 35794756 35840198 - 3 NA NA NA NA 0.0071344035894306 0 -1.21229 0
ENST00000412871 ENSG00000227764 chr1 211813037 211827923 + 3 NA NA NA NA 0.0222714975642417 0 -0.987318 0
ENST00000412896 ENSG00000197585 chr2 215114764 215548970 - 3 NA NA NA NA 0.0149741580931981 0 -1.11912 0
ENST00000412918 ENSG00000228382 chr1 226844381 226862768 - 3 NA NA NA NA 0.00110779318932119 0 -1.24623 0
ENST00000412932 ENSG00000224943 chr1 159436111 159453166 + 3 NA NA NA NA 0.00283640776191708 0 -1.16561 0
ENST00000412951 ENSG00000230695 chr2 216300976 216301715 + 3 NA NA NA NA 0.0797578216389816 0 -1.01509 0
ENST00000412954 ENSG00000223542 chr6 133756215 133760602 - 3 NA NA NA NA 0.0536156969336072 0 -0.908757 0
ENST00000412957 ENSG00000237737 chr2 74612651 74620023 + 3 NA NA NA NA 0.0847621537869213 0 0.202862 0
ENST00000412972 ENSG00000236559 chr20 30274019 30304628 + 3 NA NA NA NA 0.0475253928525169 0 -1.11073 0
ENST00000413004 ENSG00000225750 chr1 29471006 29473506 - 3 NA NA NA NA 0.046188832923751 0 -1.08884 0
ENST00000413005 ENSG00000235303 chr1 170567995 170616480 + 3 NA NA NA NA 0.00160519062187732 0 -1.02813 0
ENST00000413030 ENSG00000225889 chr2 64434109 64478489 + 3 NA NA NA NA 0.0247207161140261 0 -1.12477 0
ENST00000413043 ENSG00000224612 chr2 154028501 154058240 - 3 NA NA NA NA 0.00923963074300047 0 -1.16643 0
ENST00000413050 ENSG00000233926 chr9 84362858 84370367 + 3 NA NA NA NA 0.0726278212507895 1 -1.15666 0
ENST00000413056 ENSG00000236864 chr3 187650552 187664009 - 3 NA NA NA NA 0.00776919903491264 0 -1.18594 0
ENST00000413062 ENSG00000224371 chr6 161294118 161339681 - 3 NA NA NA NA 0.027857341655999 1 -1.24652 0
ENST00000413063 ENSG00000237001 chr13 27212586 27215501 - 3 NA NA NA NA 0.00235487192215871 0 -1.08461 0
ENST00000413066 ENSG00000226376 chr9 7930827 7935137 - 3 NA NA NA NA 0.02644892153559 0 -1.02525 0
ENST00000413070 ENSG00000232294 chr20 51290950 51298117 + 3 NA NA NA NA 0.152220149458475 0 -1.21277 0
ENST00000413074 ENSG00000225265 chr1 222763304 222766374 + 3 NA 5.23735446950214 NA NA 0.409319548421806 1 -1.20773 0
ENST00000413088 ENSG00000232640 chr6 170125187 170125950 - 3 NA NA NA NA 0.142751609660934 0 -1.20169 0
ENST00000413094 ENSG00000236839 chr7 68652820 68654305 - 3 NA NA NA NA 0.024065027661116 0 -1.40573 0
ENST00000413096 ENSG00000236116 chr2 228481714 228482506 - 3 NA NA NA NA 0.0056323400886017 0 -0.45125 0
ENST00000413103 ENSG00000231363 chr1 94713464 94715048 + 3 NA NA NA NA 7.80152693688298e-05 0 -1.22014 0
ENST00000413121 ENSG00000233639 chr2 105424030 105467919 - 3 NA NA NA NA 0.00463680153297437 0 -0.978501 0
ENST00000413124 ENSG00000226722 chr13 22446909 22450817 - 3 NA NA NA NA 0.0407183006045694 0 -0.0309441 0
ENST00000413145 ENSG00000236924 chr9 6645956 6670635 + 3 NA NA NA NA 0.00149575339184645 0 -1.20947 0
ENST00000413159 ENSG00000226927 chr1 220533073 220533525 - 3 NA NA NA NA 0.022875257282453 0 -1.05649 0
ENST00000413179 ENSG00000235066 chr2 118753186 118754186 + 3 NA NA NA NA 0.0123674900192827 0 -1.20718 0
ENST00000413182 ENSG00000228010 chr7 6703605 6705152 + 3 NA NA NA NA 0.00844340081284027 0 0.297257 0
ENST00000413231 ENSG00000236066 chr1 113550876 113589677 + 3 NA NA NA NA 0.00643959590562885 0 -1.10679 0
ENST00000413240 ENSG00000226661 chrX 118490264 118527558 - 3 NA NA NA NA 0.172464325694 0 -0.915475 0
ENST00000413244 ENSG00000230051 chr22 27727748 27775226 + 3 NA NA NA NA 0.0360938155265789 0 -0.617959 0
ENST00000413246 ENSG00000231530 chr13 42617863 42618383 - 3 NA NA NA NA 0.0657988334738486 0 -1.25428 0
ENST00000413247 ENSG00000224048 chr2 151485411 151491862 + 3 NA NA NA NA 0.0300856508315503 0 -1.18569 0
ENST00000413255 ENSG00000235767 chr6 21980814 21981701 - 3 NA NA NA NA 0.00658786991302309 0 0.517177 0
ENST00000413269 ENSG00000226337 chr9 71155952 71248176 + 3 NA NA NA NA 0.0369349465885223 0 -1.04517 0
ENST00000413271 ENSG00000234860 chr9 102293978 102299206 + 3 NA NA NA NA 0.00438862304239824 0 -1.05662 0
ENST00000413274 ENSG00000227987 chr2 98963458 98967603 + 3 NA NA NA NA 0.00907748799812741 0 0.194693 0
ENST00000413286 ENSG00000226990 chr10 8442823 8503826 + 3 NA NA NA NA 0.0628511252350569 0 -1.21146 0
ENST00000413290 ENSG00000224099 chr2 196313256 196343649 + 3 NA NA NA NA 0.325923284038177 0 -0.144234 0
ENST00000413304 ENSG00000225884 chr2 192658151 192684976 + 3 NA NA NA NA 0.0137773298531863 0 0.2571 0
ENST00000413311 ENSG00000226276 chr2 216804031 216806442 - 3 NA NA NA NA 7.81225803073476e-05 0 -0.831242 0
ENST00000413315 ENSG00000231758 chr2 144398337 144413748 - 3 NA NA NA NA 0.00176841914935535 0 -1.05674 0
ENST00000413324 ENSG00000234519 chr6 169467913 169469511 + 3 NA NA NA NA 0.0130770757734969 0 -1.00399 0
ENST00000413328 ENSG00000229269 chrX 140013903 140079613 + 3 NA NA NA NA 0.0355134068800327 0 -0.918833 0
ENST00000413332 ENSG00000236423 chr1 3816936 3822096 + 3 NA NA NA NA 0.0338956260099206 0 -1.02934 0
ENST00000413339 ENSG00000230573 chr10 3876142 3876920 + 3 NA NA NA NA 0.0257387026799379 0 -1.22018 0
ENST00000413347 ENSG00000230005 chr1 227931532 227934892 + 3 NA NA NA NA 0.0431832421133418 0 -1.07385 0
ENST00000413352 ENSG00000233086 chr9 82132788 82147257 - 3 NA NA NA NA 0.0376411871539446 0 0.337873 0
ENST00000413353 ENSG00000232893 chr2 237299717 237301031 + 3 NA NA NA NA 0.00427967187975616 0 -0.788053 0
ENST00000413356 ENSG00000231175 chr1 190594020 190770788 + 3 NA NA NA NA 0.920606190740508 1 -0.158165 0
ENST00000413385 ENSG00000232328 chr2 237661417 237663006 + 3 NA NA NA NA 0.0328477891977713 0 -1.11908 0
ENST00000413402 ENSG00000225249 chr13 61259333 61268202 + 3 NA NA NA NA 0.00273624715512822 0 -0.818205 0
ENST00000413403 ENSG00000238277 chr2 129821419 129829298 - 3 NA NA NA NA 0.0234256340849769 0 -1.20933 0
ENST00000413406 ENSG00000229603 chr7 108549510 108592723 + 3 NA NA NA NA 0.0108189849966196 0 -0.834748 0
ENST00000413421 ENSG00000229956 chr1 71547044 71733913 + 3 NA NA NA NA 0.029901735120707 0 -1.32242 0
ENST00000413430 ENSG00000235904 chr3 29305685 29332217 - 3 NA NA NA NA 0.138543204927881 0 -1.13496 0
ENST00000413431 ENSG00000234149 chr10 76762813 76784932 - 3 NA NA NA NA 0.00480305193218853 0 -0.842378 0
ENST00000413451 ENSG00000203394 chr1 21069480 21070455 + 3 NA NA NA NA 0.205649159502498 0 -0.114476 0
ENST00000413483 ENSG00000238184 chr11 2349979 2399222 - 3 NA NA NA NA 0.349226447952568 0 -0.877962 0
ENST00000413486 ENSG00000232348 chrY 8506335 8513440 + 3 NA NA NA NA 0.026191311889283 0 -1.02581 0
ENST00000413494 ENSG00000237387 chr22 25976208 25977349 - 3 NA NA NA NA 0.00409397079349426 0 -1.01705 0
ENST00000413496 ENSG00000232220 chr19 54377880 54379303 - 3 NA NA NA NA 0.00291495788627606 0 -0.539944 0
ENST00000413501 ENSG00000234056 chr13 25746966 25754217 - 3 NA NA NA NA 0.0238239188525814 0 -0.939879 0
ENST00000413504 ENSG00000227005 chr22 20644408 20645991 + 3 NA NA NA NA 0.0152429514643203 0 -0.852621 0
ENST00000413510 ENSG00000237152 chr13 51381992 51423145 + 3 NA NA NA NA 0.031852684594748 0 -1.1516 0
ENST00000413525 ENSG00000232606 chr2 145324002 145337001 + 3 NA NA NA NA 0.00367264563429855 0 -0.901852 0
ENST00000413531 ENSG00000231365 chr1 119683353 119776804 + 3 NA NA NA NA 0.287834660784875 0 -1.06983 0
ENST00000413541 ENSG00000223675 chr1 95051112 95057853 - 3 NA NA NA NA 0.131832704443674 0 0.184702 0
ENST00000413557 ENSG00000232732 chr2 200758983 200773881 - 3 NA NA NA NA 0.0489868115566536 0 -1.18042 0
ENST00000413560 ENSG00000230461 chr1 214014071 214139601 - 3 NA NA NA NA 0.00842347052392005 0 -1.07065 0
ENST00000413564 ENSG00000224500 chr10 79073699 79075452 + 3 NA NA NA NA 0.0308675554490618 0 -1.20035 0
ENST00000413571 ENSG00000226830 chr13 52195049 52197358 - 3 NA NA NA NA 0.0200450366833436 0 -1.19083 0
ENST00000413577 ENSG00000229933 chr1 198626682 198636190 - 3 NA NA NA NA 0.0470961335305747 0 -0.90357 0
ENST00000413586 ENSG00000223783 chr3 195563205 195563916 - 3 NA NA NA NA 0.0389675323474027 0 -1.00305 0
ENST00000413591 ENSG00000224511 chr13 30677315 30683005 - 3 NA NA NA NA 0.403252181354137 1 -0.940083 0
ENST00000413602 ENSG00000231013 chr2 120234024 120244922 + 3 NA NA NA NA 0.190895009234403 0 -0.921453 0
ENST00000413603 ENSG00000234962 chr10 2047667 2056542 - 3 NA NA NA NA 0.140621687734313 1 0.212466 0
ENST00000413637 ENSG00000223626 chr13 112976881 112985539 - 3 NA NA NA NA 0.1153467603771 0 0.66731 0
ENST00000413646 ENSG00000231330 chr13 22615114 22850663 + 3 NA NA NA NA 0.0409037149036956 0 -0.947127 0
ENST00000413652 ENSG00000228298 chr1 51795326 51800996 + 3 NA NA NA NA 0.239103477427751 0 -0.857225 0
ENST00000413666 ENSG00000228508 chr10 24536208 24540350 - 3 NA NA NA NA 0.487836642054119 1 0.507381 0
ENST00000413674 ENSG00000236457 chr17 2118776 2119309 - 3 NA NA NA NA 0.0704578520931443 0 -0.941533 0
ENST00000413706 ENSG00000229043 chr7 1200227 1203127 + 3 NA NA NA NA 7.83125023140374e-05 1 -0.921148 0
ENST00000413708 ENSG00000225588 chr2 107978775 108023785 + 3 NA NA NA NA 0.274095709933394 1 -1.04118 0
ENST00000413718 ENSG00000227702 chr21 43099341 43117496 + 3 NA NA NA NA 0.0399142920861183 0 -1.13403 0
ENST00000413757 ENSG00000236892 chr10 3577304 3579049 - 3 NA NA NA NA 0.151999563458076 0 -0.904478 0
ENST00000413763 ENSG00000226854 chrX 75122940 75124693 + 3 NA NA NA NA 0.00972941909807289 0 -1.13224 0
ENST00000413794 ENSG00000256995 chr12 22852793 23040977 + 3 NA NA NA NA 0.193056847942052 1 -0.793333 0
ENST00000413801 ENSG00000226919 chr1 240928857 240931980 + 3 NA NA NA NA 0.00757960599643989 0 -1.06443 0
ENST00000413810 ENSG00000238276 chr10 120001076 120001586 + 3 NA NA NA NA 0.181704656720147 1 -1.33239 0
ENST00000413812 ENSG00000236340 chr7 126855181 126869975 + 3 NA NA NA NA 0.109355949001194 0 -1.03586 0
ENST00000413818 ENSG00000231119 chr20 45981305 45983377 + 3 NA NA NA NA 0.225510568196628 0 -0.660856 0
ENST00000413841 ENSG00000227033 chr2 232843198 232880430 - 3 NA NA NA NA 0.00665711268972818 0 -0.894783 0
ENST00000413842 ENSG00000235726 chr2 235790923 235797446 - 3 NA NA NA NA 0.39244291214835 1 -0.163143 0
ENST00000413848 ENSG00000183308 chr2 201827986 201873825 + 3 NA NA NA NA 0.00864283010831315 0 -1.2874 0
ENST00000413887 ENSG00000236948 chr1 5647428 5728355 - 3 NA NA NA NA 0.0382127504757901 0 -1.12991 0
ENST00000413898 ENSG00000235733 chr6 25245583 25261639 - 3 NA NA NA NA 0.00988065364756514 0 -0.19757 0
ENST00000413901 ENSG00000223944 chr1 37728340 37790701 - 3 NA NA NA NA 0.0181020958320137 0 -1.29326 0
ENST00000413913 ENSG00000238268 chr9 139869546 139871433 - 3 NA NA NA NA 0.20683319929757 0 -0.570438 0
ENST00000413915 ENSG00000234160 chr9 37509147 37510296 + 3 NA NA NA NA 0.0877077823328419 0 -0.632985 0
ENST00000413923 ENSG00000244445 chr2 171197596 171200021 - 3 NA NA NA NA 0.0369791479956995 0 -1.14562 0
ENST00000413926 ENSG00000230349 chr13 51657937 51659535 + 3 NA NA NA NA 0.0634627623154977 0 -0.959523 0
ENST00000413928 ENSG00000237805 chr17 34195971 34212867 + 3 NA NA NA NA 0.609173187354148 1 -1.06459 0
ENST00000413941 ENSG00000226861 chr10 8340860 8343630 + 3 NA NA NA NA 0.0279828363808687 0 -1.11231 0
ENST00000413943 ENSG00000226088 chr1 70825245 70826120 - 3 NA NA NA NA 0.0768236980872942 0 -0.723986 0
ENST00000413954 ENSG00000224643 chr2 183960151 183972431 - 3 NA NA NA NA 0.0504562059446123 0 -0.814419 0
ENST00000413960 ENSG00000236106 chr2 5866581 5870474 + 3 NA NA NA NA 0.045181179977332 0 -1.11464 0
ENST00000413962 ENSG00000224043 chr2 135624888 135676248 - 3 NA NA NA NA 0.0381068085312391 1 -0.706381 0
ENST00000413968 ENSG00000237813 chr7 116047191 116139600 - 3 NA NA NA NA 0.337876244968676 0 -0.887016 0
ENST00000413969 ENSG00000224189 chr2 177041184 177053686 - 3 NA NA NA NA 0.00621372885903598 0 -1.02566 0
ENST00000413975 ENSG00000233008 chr1 84297304 84326653 - 3 NA NA NA NA 0.274582286609946 0 -1.14307 0
ENST00000413983 ENSG00000233293 chr20 31148895 31161690 + 3 NA NA NA NA 0.0284972355941994 0 -1.19062 0
ENST00000413993 ENSG00000233321 chr10 3529086 3545030 - 3 NA NA NA NA 0.0299510242479535 0 -1.14076 0
ENST00000414005 ENSG00000244620 chr14 106355942 106361967 + 3 NA NA NA NA 0.0242358718844084 0 -0.997688 0
ENST00000414008 ENSG00000232703 chr6 31167942 31169695 - 3 NA NA NA NA 0.0101264615327125 0 -0.976871 0
ENST00000414038 ENSG00000231426 chr6 140175987 140180945 + 3 NA NA NA NA 0.0114218810057908 0 -1.30481 0
ENST00000414039 ENSG00000236098 chr1 94784035 94790125 - 3 NA NA NA NA 0.0808109745457952 0 0.461063 0
ENST00000414053 ENSG00000229851 chrX 2822945 2824122 + 3 NA NA NA NA 0.0542139752456731 0 -1.09801 0
ENST00000414054 ENSG00000230876 chr2 33050510 33151760 + 3 NA NA NA NA 0.080290578976785 0 -1.19911 0
ENST00000414071 ENSG00000234712 chrX 144314449 144315139 - 3 NA NA NA NA 0.0164092148757211 0 -1.29578 0
ENST00000414074 ENSG00000236188 chrX 3577528 3586233 + 3 NA NA NA NA 0.0339696206309689 0 -1.11293 0
ENST00000414085 ENSG00000236028 chr20 45529782 45530365 - 3 NA NA NA NA 0.00196298511930047 0 -1.12758 0
ENST00000414086 ENSG00000223360 chr2 12739113 12745271 + 3 NA NA NA NA 0.0138365500782822 0 -0.112633 0
ENST00000414098 ENSG00000234428 chr12 26776302 26802412 + 3 NA NA NA NA 0.0132741019569979 0 -0.807286 0
ENST00000414102 ENSG00000234548 chr3 186158134 186162980 + 3 NA NA NA NA 0.0989309045649102 0 -1.05342 0
ENST00000414126 ENSG00000231892 chr7 3236258 3237888 - 3 NA NA NA NA 0.00533124182321444 0 -0.82278 0
ENST00000414127 ENSG00000233824 chr7 25360921 25366434 - 3 NA NA NA NA 0.000835269867892138 0 -1.37753 0
ENST00000414132 ENSG00000237919 chr1 70479665 70496905 - 3 NA NA NA NA 0.0281938211738933 0 -1.05277 0
ENST00000414135 ENSG00000241520 chr2 217347755 217351919 - 3 NA NA NA NA 0.295661317923984 0 0.635472 0
ENST00000414157 ENSG00000229656 chr10 33271469 33371030 + 3 NA NA NA NA 0.141648420139458 0 0.511728 0
ENST00000414161 ENSG00000236354 chr13 39107480 39119436 - 3 NA NA NA NA 0.0165188307695159 0 -1.31433 0
ENST00000414178 ENSG00000237241 chr10 50042957 50044714 - 3 NA NA NA NA 0.00987035025056517 0 -0.8396 0
ENST00000414189 ENSG00000231231 chr21 39695557 39705286 - 3 NA NA NA NA 0.0250502985739844 0 -0.757389 0
ENST00000414198 ENSG00000228956 chr3 18486516 18568000 + 3 NA NA NA NA 0.0625057390977985 0 -1.17454 0
ENST00000414199 ENSG00000229528 chr1 41329586 41342342 + 3 NA NA NA NA 0.000655453035726859 0 -1.11947 0
ENST00000414201 ENSG00000227510 chr13 61491176 61492139 + 3 NA NA NA NA 0.0447814545144059 0 -0.87984 0
ENST00000414203 ENSG00000231467 chr22 37476108 37478887 + 3 NA NA NA NA 0.0877784786529229 0 -0.760144 0
ENST00000414210 ENSG00000228750 chr1 6784697 6790072 + 3 NA NA NA NA 0.0365967913992733 0 -1.02241 0
ENST00000414261 ENSG00000229999 chr22 40768668 40784294 - 3 NA NA NA NA 0.0130869877824836 0 -1.1156 0
ENST00000414295 ENSG00000236958 chr10 56624434 56628882 - 3 NA NA NA NA 0.00201676655379894 0 -1.11905 0
ENST00000414300 ENSG00000237880 chr2 108002088 108159105 - 3 NA NA NA NA 0.00259772291318191 0 -0.918842 0
ENST00000414308 ENSG00000233387 chr10 33385185 33405600 - 3 NA NA NA NA 0.0159966934647306 0 -1.06909 0
ENST00000414339 ENSG00000234917 chr1 43144406 43147325 + 3 NA NA NA NA 0.013301743946736 0 -1.05319 0
ENST00000414340 ENSG00000223643 chr1 17177698 17179294 - 3 NA NA NA NA 0.0157656515193975 0 -1.21122 0
ENST00000414345 ENSG00000229483 chr13 23743974 23744736 + 3 NA NA NA NA 7.80486677416481e-05 0 -0.872057 0
ENST00000414354 ENSG00000228109 chr3 196730621 196731611 + 3 NA 5.19466987411714 NA NA 0.00998257291669012 0 -1.37716 0
ENST00000414365 ENSG00000235848 chr2 38177477 38263484 - 3 NA NA NA NA 0.0290830630064481 0 -1.4231 0
ENST00000414368 ENSG00000225562 chr13 106382235 106384063 + 3 NA NA NA NA 0.0116210183894231 0 -0.958477 0
ENST00000414377 ENSG00000230470 chr1 184377471 184381494 + 3 NA NA NA NA 0.00614095041076379 0 -1.17501 0
ENST00000414382 ENSG00000225548 chr3 27862979 27932792 + 3 NA NA NA NA 0.00334036443387702 0 0.367992 0
ENST00000414383 ENSG00000232682 chr10 61815632 61820501 + 3 NA NA NA NA 0.0758526495798407 0 -1.16194 0
ENST00000414392 ENSG00000227546 chr10 7757565 7758692 - 3 NA NA NA NA 0.00577852041103081 0 -1.16713 0
ENST00000414394 ENSG00000229395 chr2 193494645 193510432 + 3 NA NA NA NA 0.018865994068148 0 -1.25534 0
ENST00000414398 ENSG00000230313 chr6 33112560 33115544 + 3 NA NA NA NA 0.84291774399024 1 -0.609781 0
ENST00000414418 ENSG00000230864 chr1 103228878 103319398 - 3 NA NA NA NA 0.197749759527339 0 -0.30047 0
ENST00000414426 ENSG00000230925 chr9 33909913 33911120 - 3 NA NA NA NA 0.00147751421326956 0 -0.245223 0
ENST00000414435 ENSG00000237903 chrX 118556880 118557510 + 3 NA NA NA NA 0.0100696495060393 0 -1.04578 0
ENST00000414442 ENSG00000235597 chr2 105050824 105122563 + 3 NA NA NA NA 0.0104091321033542 0 -1.00292 0
ENST00000414452 ENSG00000232480 chr1 218517538 218519020 - 3 NA NA NA NA 0.00656406329929803 0 -1.18663 0
ENST00000414466 ENSG00000237654 chr11 131403751 131410761 - 3 NA NA NA NA 0.108579467986233 0 -1.16138 0
ENST00000414475 ENSG00000223930 chr3 177919838 178103097 - 3 NA NA NA NA 0.011107260375957 0 -1.00475 0
ENST00000414480 ENSG00000230390 chr13 38055604 38058906 - 3 NA NA NA NA 0.00867117628898035 0 -1.01667 0
ENST00000414483 ENSG00000238192 chr22 48535278 48536818 - 3 NA NA NA NA 0.0182096325189028 0 -0.814118 0
ENST00000414488 ENSG00000225746 chr14 101415315 101424887 + 3 NA NA NA NA 0.0194687918071765 0 -1.29453 0
ENST00000414504 ENSG00000230223 chr13 70681345 70704974 + 3 NA NA NA NA 0.200638083728112 0 -0.439716 0
ENST00000414505 ENSG00000236075 chr6 40469370 40470132 - 3 NA NA NA NA 0.0243763602184556 0 -1.13384 0
ENST00000414512 ENSG00000236451 chr2 221315400 221569286 + 3 NA NA NA NA 0.00318225848643254 0 -1.04522 0
ENST00000414515 ENSG00000237778 chr9 72702213 72728782 - 3 NA NA NA NA 0.104211276226944 0 -1.10123 0
ENST00000414538 ENSG00000234818 chr2 10729292 10744956 + 3 NA NA NA NA 0.00763746366929799 0 -1.05834 0
ENST00000414539 ENSG00000235419 chr2 231403003 231444648 - 3 NA NA NA NA 0.036379006360603 0 -0.847585 0
ENST00000414547 ENSG00000235593 chr3 29968302 29975647 - 3 NA NA NA NA 0.00742206115706351 0 -1.08551 0
ENST00000414548 ENSG00000230310 chr19 12663411 12664458 + 3 NA NA NA NA 0.0157068733240546 0 -1.036 0
ENST00000414553 ENSG00000234650 chr13 101131813 101133411 - 3 NA NA NA NA 0.0205119169108231 0 -0.95105 0
ENST00000414581 ENSG00000225424 chr10 131076515 131089986 + 3 NA NA NA NA 0.0097509440715373 0 -1.11721 0
ENST00000414582 ENSG00000224141 chr21 19984380 20125346 - 3 NA 5.4233767268714 NA NA 0.0043584642539453 0 0.811597 0
ENST00000414590 ENSG00000237096 chr1 166864948 166877317 - 3 NA NA NA NA 0.0214486699717947 0 -1.02988 0
ENST00000414598 ENSG00000225785 chr20 51068003 51072158 - 3 NA NA NA NA 0.0156752756069242 0 -0.830385 0
ENST00000414600 ENSG00000234899 chr17 70086600 70137921 - 3 NA NA NA NA 0.00694896510900788 1 -0.490068 0
ENST00000414603 ENSG00000189229 chr3 6532490 6599646 + 3 NA 5.26715489492736 NA NA 0.00518720474884428 0 -0.1156 0
ENST00000414631 ENSG00000230121 chr10 7575169 7578527 + 3 NA NA NA NA 0.00763967559004451 0 -1.05429 0
ENST00000414633 ENSG00000224808 chr3 9055807 9057663 + 3 NA NA NA NA 0.0735830625440454 0 -0.867425 0
ENST00000414634 ENSG00000236508 chr3 193025033 193032151 + 3 NA NA NA NA 0.0226849564463897 0 -1.08065 0
ENST00000414647 ENSG00000234988 chr2 101223490 101225813 + 3 NA NA NA NA 0.00506944304827943 0 -1.09222 0
ENST00000414654 ENSG00000230515 chr2 7811735 7812377 - 3 NA NA NA NA 0.0105535027822272 0 -0.854764 0
ENST00000414661 ENSG00000225649 chr2 13143356 13147125 - 3 NA NA NA NA 0.0292752794352582 0 0.773783 0
ENST00000414676 ENSG00000225377 chr20 300957 305878 - 3 NA 5.21096373504713 NA NA 0.860226594598676 1 -0.59509 0
ENST00000414677 ENSG00000226995 chr20 5412638 5413249 - 3 NA NA NA NA 0.0425094323468373 0 -0.874432 0
ENST00000414686 ENSG00000235795 chr1 101461029 101461816 + 3 NA NA NA NA 0.0788847786940351 0 -1.27359 0
ENST00000414740 ENSG00000229646 chr6 14597745 14599921 - 3 NA NA NA NA 0.023757727580003 0 -1.12579 0
ENST00000414743 ENSG00000229249 chr13 78604115 78611354 + 3 NA NA NA NA 0.0185479765615183 0 -1.13166 0
ENST00000414756 ENSG00000228618 chr2 216341390 216344971 + 3 NA NA NA NA 7.8130296954464e-05 0 -1.07278 0
ENST00000414765 ENSG00000238054 chr1 188838608 188856565 - 3 NA NA NA NA 0.741873522402101 1 -0.880599 0
ENST00000414768 ENSG00000229694 chr9 93932954 93944999 + 3 NA NA NA NA 0.00939077525067544 0 -1.21932 0
ENST00000414772 ENSG00000231566 chrX 45707328 45710447 - 3 NA NA NA NA 0.0574486127417876 0 -1.18815 0
ENST00000414774 ENSG00000227307 chr10 122685059 122740213 - 3 NA NA NA NA 0.00568453014539755 0 -0.943233 0
ENST00000414776 ENSG00000225084 chr17 2135974 2136904 + 3 NA NA NA NA 0.0336687336624106 0 -0.926165 0
ENST00000414795 ENSG00000225964 chr2 6969011 6980595 - 3 NA NA NA NA 0.0165977936068251 0 -1.31849 0
ENST00000414796 ENSG00000237320 chr2 35223345 35225227 - 3 NA NA NA NA 0.00282461410107261 0 -1.16946 0
ENST00000414798 ENSG00000243153 chr1 43300352 43312093 - 3 NA NA NA NA 0.0730558102052188 0 0.106941 0
ENST00000414844 ENSG00000226441 chr3 17084268 17085684 - 3 NA NA NA NA 0.0116084134506399 0 -1.12286 0
ENST00000414856 ENSG00000237654 chr11 131406370 131410492 - 3 NA NA NA NA 0.225717834406113 0 -1.11166 0
ENST00000414868 ENSG00000231163 chr1 34335827 34339412 + 3 NA NA NA NA 0.280764971589468 0 -0.804371 0
ENST00000414876 ENSG00000238062 chr2 231849083 231860746 - 3 NA NA NA NA 0.905440723423519 1 -0.977073 0
ENST00000414877 ENSG00000230323 chr21 33452629 33570125 - 3 NA NA NA NA 0.0291181070847043 0 -0.950204 0
ENST00000414885 ENSG00000233255 chr2 165697259 165705844 + 3 NA NA NA NA 0.0136524130527875 0 -1.22805 0
ENST00000414890 ENSG00000223525 chr1 174866095 174867133 + 3 NA NA NA NA 0.000958214238733049 0 0.0974135 0
ENST00000414895 ENSG00000232130 chr3 192862253 192894653 - 3 NA NA NA NA 0.0115543070887441 0 -0.845912 0
ENST00000414896 ENSG00000223374 chr2 242290755 242292519 - 3 NA NA NA NA 0.0948745002527126 0 -1.2571 0
ENST00000414903 ENSG00000224750 chr10 92214455 92262725 + 3 NA NA NA NA 0.0704043938863825 1 -1.17879 0
ENST00000414911 ENSG00000228043 chr2 139191945 139259244 - 3 NA NA NA NA 0.0108586742686781 0 -1.27118 0
ENST00000414915 ENSG00000229459 chr7 46300662 46334067 + 3 NA NA NA NA 0.00989176801902745 0 -1.05195 0
ENST00000414920 ENSG00000231383 chr3 191956419 192000886 + 3 NA NA NA NA 0.0397312746592648 0 -1.17477 0
ENST00000414923 ENSG00000230759 chr1 103957501 103968087 + 3 NA NA NA NA 0.0197798448165377 0 -0.896547 0
ENST00000414948 ENSG00000236269 chr1 8935847 8938066 - 3 NA NA NA NA 0.0546555014446232 0 0.683278 0
ENST00000414965 ENSG00000234169 chr2 101286354 101292500 - 3 NA NA NA NA 0.0890012454371548 0 -0.986632 0
ENST00000414967 ENSG00000233842 chr2 146672658 146688714 + 3 NA NA NA NA 0.0271159850808951 0 -0.710244 0
ENST00000414969 ENSG00000232287 chr3 11047784 11060910 - 3 NA NA NA NA 0.0228387028799315 0 -1.04411 0
ENST00000414976 ENSG00000230848 chr9 130801414 130819641 - 3 NA NA NA NA 7.81232233321655e-05 0 -0.966436 0
ENST00000414989 ENSG00000224192 chr22 26637297 26650058 - 3 NA NA NA NA 0.0101522342154029 0 -0.900907 0
ENST00000414992 ENSG00000233613 chr13 114123216 114130450 + 3 NA 5.07707330336666 5.1453943438412 NA 0.00227266104840633 0 -1.17773 0
ENST00000414995 ENSG00000229242 chr1 216059924 216074806 + 3 NA NA NA NA 0.064145791301104 0 -1.04131 0
ENST00000415000 ENSG00000237463 chr1 165468249 165496895 - 3 NA NA NA NA 0.0667850654305727 0 -1.10109 0
ENST00000415004 ENSG00000227155 chr9 454304 456358 - 3 NA NA NA NA 0.108648007715614 0 -1.13886 0
ENST00000415011 ENSG00000226312 chr2 202005012 202022515 - 3 NA NA NA NA 0.0213969964753081 0 -0.797596 0
ENST00000415013 ENSG00000227084 chr9 41529583 41550387 - 3 NA NA NA NA 0.0262190861414753 0 -0.839353 0
ENST00000415019 ENSG00000176320 chr1 158167712 158173667 - 3 NA NA NA NA 0.00216956501143536 0 0.610638 0
ENST00000415026 ENSG00000228404 chr21 47604993 47608855 + 3 NA NA NA NA 0.158707557518699 0 -0.758339 0
ENST00000415029 ENSG00000231653 chr2 207504797 207506006 + 3 NA NA NA NA 0.0158377678928672 0 -1.08562 0
ENST00000415054 ENSG00000232754 chr22 41565194 41579148 - 3 NA NA NA NA 0.00887220713430562 0 -1.02704 0
ENST00000415082 ENSG00000235285 chr13 44720606 44732358 - 3 NA NA NA NA 0.0803612578343499 0 -0.864411 0
ENST00000415088 ENSG00000227170 chr8 116521829 116523552 + 3 NA NA NA NA 0.00494639509205304 0 -1.14593 0
ENST00000415101 ENSG00000230054 chr9 117418584 117424654 - 3 NA NA NA NA 0.0371230841909727 0 -0.201517 0
ENST00000415119 ENSG00000223966 chr9 73340956 73345772 + 3 NA NA NA NA 0.00141155031019573 0 -0.92324 0
ENST00000415124 ENSG00000233223 chr17 7485282 7487390 - 3 NA 5.47119186181757 5.29218809816872 NA 0.0230111290905334 0 -1.06667 0
ENST00000415129 ENSG00000224376 chr2 232253687 232259695 + 3 NA NA NA NA 0.0136432238932849 1 -0.91599 0
ENST00000415138 ENSG00000237576 chr2 69059176 69064840 + 3 NA NA NA NA 0.0325256888813386 0 0.386843 0
ENST00000415141 ENSG00000227218 chr9 130702574 130703231 + 3 NA NA NA NA 0.0249381680788842 0 -1.11489 0
ENST00000415146 ENSG00000224595 chr7 114054299 114059930 - 3 NA NA NA NA 0.156391044833677 0 -0.600662 0
ENST00000415154 ENSG00000229084 chr14 106744315 106744966 + 3 NA NA NA NA 0.125212345400274 0 -1.16395 0
ENST00000415159 ENSG00000231815 chr2 59662348 59669396 + 3 NA NA NA NA 0.0186610899112832 0 -1.04813 0
ENST00000415166 ENSG00000235005 chr1 110426798 110428886 - 3 NA NA NA NA 0.0242538938369671 0 -0.814416 0
ENST00000415172 ENSG00000232998 chr9 79791672 79792910 - 3 NA NA NA NA 0.0832341307347629 0 -1.05983 0
ENST00000415174 ENSG00000226125 chr2 231555636 231565244 - 3 NA NA NA NA 0.947628925140905 1 0.64661 0
ENST00000415176 ENSG00000226890 chr16 1675629 1676161 - 3 NA NA NA NA 0.013127353485504 0 -0.628643 0
ENST00000415193 ENSG00000232225 chr13 89867101 89889144 - 3 NA NA NA NA 0.0184523457438037 0 -1.21742 0
ENST00000415194 ENSG00000231329 chr6 139480299 139560442 - 3 NA NA NA NA 0.126090119383717 0 -0.977706 0
ENST00000415236 ENSG00000223960 chr2 179278750 179297009 + 3 NA 5.08144114041972 NA NA 0.405972606205377 1 -1.1755 0
ENST00000415237 ENSG00000203446 chr7 40577726 40586527 - 3 NA NA NA NA 0.961964353918923 1 0.421835 0
ENST00000415244 ENSG00000228109 chr3 196729777 196731615 + 3 NA 5.15078727956067 NA NA 0.00485570478173651 0 -1.1395 0
ENST00000415246 ENSG00000237773 chr7 17325903 17338083 - 3 NA NA NA NA 0.0102821538067121 0 0.218677 0
ENST00000415249 ENSG00000223665 chr7 91268162 91272827 - 3 NA NA NA NA 0.0241261242695028 0 -1.19352 0
ENST00000415252 ENSG00000227610 chrX 106756213 106789051 - 3 NA NA NA NA 0.273744837329408 0 -0.208 0
ENST00000415255 ENSG00000228060 chr1 40030832 40038875 + 3 NA NA NA NA 0.0139875719796405 0 -1.11086 0
ENST00000415269 ENSG00000226996 chr21 25415572 25415941 + 3 NA NA NA NA 0.0272318026497214 0 -0.870987 0
ENST00000415275 ENSG00000228577 chr2 207471221 207474536 - 3 NA NA NA NA 0.0266003520825382 0 -0.90002 0
ENST00000415283 ENSG00000230403 chr13 31569299 31570275 - 3 NA NA NA NA 0.0444206599703982 0 -1.04862 0
ENST00000415294 ENSG00000226620 chr13 106359825 106413747 + 3 NA NA NA NA 0.0226251806473253 0 -0.842595 0
ENST00000415295 ENSG00000228794 chr1 766985 777400 + 3 NA 5.27555039859662 NA NA 0.098412604709933 0 -0.912961 0
ENST00000415299 ENSG00000237907 chr20 43077417 43078732 - 3 NA NA NA NA 0.0576010670127643 0 0.402001 0
ENST00000415302 ENSG00000226825 chr9 110189521 110190683 - 3 NA NA NA NA 0.0211093888621799 0 -1.17234 0
ENST00000415327 ENSG00000232613 chr2 65257861 65264631 - 3 NA NA NA NA 0.0056276698424141 0 -0.815382 0
ENST00000415330 ENSG00000231789 chr1 9739858 9747632 - 3 NA 5.38472061409794 NA NA 0.361611622941193 0 0.336353 0
ENST00000415333 ENSG00000227365 chr7 155302978 155311318 + 3 NA NA NA NA 0.0132004452159281 0 -1.02515 0
ENST00000415336 ENSG00000242396 chr1 55352548 55353674 + 3 NA NA NA NA 0.323865587415858 0 -0.924168 0
ENST00000415342 ENSG00000231024 chr2 69927324 69940979 - 3 NA NA NA NA 0.0297189984186461 0 -0.755632 0
ENST00000415356 ENSG00000235728 chr7 36820613 36822394 + 3 NA NA NA NA 0.0149154964137302 0 -0.871115 0
ENST00000415358 ENSG00000228353 chr10 3810107 3810943 + 3 NA NA NA NA 0.122519447295731 0 -0.942203 0
ENST00000415387 ENSG00000225332 chr2 213446081 213886269 - 3 NA NA NA NA 0.108160398137111 0 -1.17595 0
ENST00000415391 ENSG00000236986 chr9 134012047 134042622 - 3 NA NA NA NA 0.215910409733728 0 -1.01301 0
ENST00000415393 ENSG00000224865 chr7 131594979 131633712 + 3 NA NA NA NA 0.0264051190868609 0 0.0479161 0
ENST00000415394 ENSG00000229335 chrX 114957343 114959383 + 3 NA NA NA NA 0.000211486154260183 0 -0.0998704 0
ENST00000415405 ENSG00000147761 chrY 9544433 9552871 - 3 NA NA NA NA 0.02360947098172 0 0.887969 0
ENST00000415410 ENSG00000240295 chr3 194500958 194502106 + 3 NA NA NA NA 0.0230952465000273 0 0.80591 0
ENST00000415417 ENSG00000232139 chr10 120117071 120124615 + 3 NA NA NA NA 0.389617955145327 1 -1.34806 0
ENST00000415422 ENSG00000231589 chr16 62630276 62632353 + 3 NA NA NA NA 0.00896032358281823 0 -1.11162 0
ENST00000415423 ENSG00000230289 chr9 134391945 134397616 - 3 NA NA NA NA 0.0163533600840447 0 -0.980791 0
ENST00000415434 ENSG00000233806 chr2 242823517 243020873 + 3 NA NA NA NA 0.0373670576999451 0 -1.25155 0
ENST00000415437 ENSG00000232892 chr1 163131465 163182813 + 3 NA NA NA NA 0.0717921102833885 0 -1.14133 0
ENST00000415448 ENSG00000228329 chr2 69059948 69064324 - 3 NA NA NA NA 7.70206148345548e-05 0 -1.16945 0
ENST00000415451 ENSG00000223711 chr3 195273419 195274285 + 3 NA NA NA NA 0.00484382660559179 0 -1.27291 0
ENST00000415457 ENSG00000237174 chr6 76070528 76071727 + 3 NA NA NA NA 0.0141561594173018 0 -1.31731 0
ENST00000415465 ENSG00000231678 chr9 111463650 111465372 + 3 NA NA NA NA 0.0386447690535113 0 -1.17391 0
ENST00000415471 ENSG00000236717 chr9 94912663 94919727 - 3 NA NA NA NA 0.00362048880819275 0 0.768164 0
ENST00000415477 ENSG00000223598 chr6 151409239 151549582 - 3 NA NA NA NA 0.0226356104679291 0 -0.844332 0
ENST00000415479 ENSG00000230838 chr2 216582766 216584147 + 3 NA NA NA NA 0.0163972764529604 0 -0.800724 0
ENST00000415499 ENSG00000243004 chr7 19970694 20164785 - 3 NA NA NA NA 0.393888288138141 1 -0.941838 0
ENST00000415502 ENSG00000237870 chr7 115923895 115926249 - 3 NA NA NA NA 0.0108217775473967 0 -0.925448 0
ENST00000415503 ENSG00000236540 chr22 20050503 20053600 - 3 NA NA NA NA 0.368582222330347 1 -0.948053 0
ENST00000415513 ENSG00000237513 chr7 104581510 104602507 + 3 NA NA NA NA 0.0544308640282102 0 0.040471 0
ENST00000415520 ENSG00000223884 chr2 7202858 7218011 - 3 NA NA NA NA 0.0123783475888032 0 -1.04623 0
ENST00000415532 ENSG00000226715 chr1 102189298 102195170 + 3 NA NA NA NA 0.0252659887474624 0 -1.03634 0
ENST00000415536 ENSG00000236453 chr7 93652145 93694035 + 3 NA NA NA NA 0.0116183736042866 0 -1.33104 0
ENST00000415549 ENSG00000237324 chr1 74832267 74844486 - 3 NA NA NA NA 0.073826699644014 0 -0.861766 0
ENST00000415556 ENSG00000235296 chr17 79899745 79905477 + 3 NA NA NA NA 0.137376330526632 0 -1.12073 0
ENST00000415575 ENSG00000234763 chr6 8342170 8343254 - 3 NA NA NA NA 0.0106594067244136 0 -1.01209 0
ENST00000415582 ENSG00000234678 chr1 201969229 201970411 - 3 NA NA NA NA 0.040280719874169 0 -0.979115 0
ENST00000415586 ENSG00000229036 chr6 143824531 143827475 + 3 NA NA NA NA 0.0271089235241092 0 -0.805697 0
ENST00000415589 ENSG00000237705 chr5 56137843 56157991 - 3 NA NA NA NA 0.180810029788856 0 -0.935661 0
ENST00000415590 ENSG00000225383 chr10 10828603 10836930 - 3 NA NA NA NA 0.0363569209790952 0 -1.06332 0
ENST00000415620 ENSG00000229546 chr13 43416550 43417023 - 3 NA NA NA NA 0.00136382829331062 0 -1.23378 0
ENST00000415626 ENSG00000229776 chr6 32000490 32004035 - 3 NA NA NA NA 0.0537063011683101 0 -0.624943 0
ENST00000415627 ENSG00000243840 chr2 105990550 105992540 + 3 NA NA NA NA 0.00509119620155755 0 0.0589716 0
ENST00000415637 ENSG00000237707 chr1 169073362 169074145 + 3 NA NA NA NA 0.00298336808679705 0 -1.22736 0
ENST00000415652 ENSG00000232715 chr7 158383321 158383812 + 3 NA NA NA NA 0.096667061963231 0 -0.867875 0
ENST00000415655 ENSG00000224027 chr22 27959800 27969534 - 3 NA NA NA NA 0.0842170168052325 0 -1.00048 0
ENST00000415656 ENSG00000226291 chr7 1120499 1121814 + 3 NA NA NA NA 0.0633965675151169 0 -1.11264 0
ENST00000415686 ENSG00000233973 chr1 73771917 73820934 + 3 NA NA NA NA 0.0032258044560902 1 -1.0928 0
ENST00000415702 ENSG00000232655 chr22 44839207 44840668 + 3 NA NA NA NA 0.0105385105191736 0 -0.991409 0
ENST00000415706 ENSG00000230830 chr3 35691689 35693453 - 3 NA NA NA NA 0.00422880558861391 0 -1.07576 0
ENST00000415726 ENSG00000224276 chr1 155961181 155971578 + 3 NA NA NA NA 0.000400483216773105 0 -1.04163 0
ENST00000415731 ENSG00000227253 chr10 32555217 32558039 + 3 NA NA NA NA 0.0458037005718392 0 -1.06434 0
ENST00000415736 ENSG00000226181 chr6 117772293 117774688 - 3 NA NA NA NA 0.0203062333656982 0 -1.05072 0
ENST00000415746 ENSG00000237047 chr10 72689682 72691814 + 3 NA NA NA NA 0.325492384902833 0 -0.962955 0
ENST00000415754 ENSG00000232812 chr1 208902033 208906529 + 3 NA NA NA NA 0.0107579401145919 0 -1.07966 0
ENST00000415765 ENSG00000234070 chr1 217954540 217958462 - 3 NA NA NA NA 0.0203139960875424 0 -0.951427 0
ENST00000415774 ENSG00000233919 chr3 41203778 41210038 - 3 NA NA NA NA 0.0343851416338387 0 -0.97791 0
ENST00000415780 ENSG00000229956 chr1 71558813 71702881 + 3 NA NA NA NA 0.00350172715318048 0 -0.397724 0
ENST00000415787 ENSG00000236466 chr6 46459789 46500495 + 3 NA NA NA NA 0.013601499204216 0 -1.00199 0
ENST00000415801 ENSG00000226237 chr9 89563614 89616948 + 3 NA NA NA NA 0.999901795653089 1 0.42499 0
ENST00000415809 ENSG00000228661 chr11 3875548 3876739 - 3 NA 5.11360401682876 NA NA 0.0514321325411889 0 0.902123 0
ENST00000415820 ENSG00000232806 chr21 42931052 42934885 - 3 NA NA NA NA 0.0934903495574485 0 -0.802 0
ENST00000415824 ENSG00000205622 chr21 40252231 40328392 - 3 NA NA NA NA 0.100983711123842 0 -0.447925 0
ENST00000415842 ENSG00000226891 chr1 65445260 65468159 - 3 NA NA NA NA 0.338540712837476 1 -1.00301 0
ENST00000415848 ENSG00000224116 chr7 41733514 41818986 + 3 NA NA NA NA 0.137865284139129 1 -1.19956 0
ENST00000415865 ENSG00000231487 chr11 1683814 1684573 - 3 NA NA NA NA 0.0413517670989946 0 -0.871616 0
ENST00000415869 ENSG00000225742 chr3 193920805 193967942 - 3 NA NA NA NA 0.0666667632810377 0 -1.24423 0
ENST00000415883 ENSG00000236347 chr6 113852320 113864995 + 3 NA NA NA NA 0.00613784491967116 0 -1.05728 0
ENST00000415896 ENSG00000227869 chr7 125078276 125101923 + 3 NA NA NA NA 0.0108835256218283 0 -1.34999 0
ENST00000415910 ENSG00000237460 chr1 107360861 107380815 + 3 NA NA NA NA 0.0287680118660217 0 -1.28475 0
ENST00000415918 ENSG00000223554 chr2 140582465 140583446 - 3 NA NA NA NA 0.00285862399701367 0 -0.933199 0
ENST00000415932 ENSG00000229876 chr20 6427370 6509106 + 3 NA NA NA NA 0.511329844322198 1 -1.09502 0
ENST00000415940 ENSG00000225058 chr3 187715210 187721778 - 3 NA NA NA NA 0.055943802180991 0 -0.955879 0
ENST00000415959 ENSG00000227136 chr10 80027085 80037822 + 3 NA NA NA NA 0.011241167317099 0 -1.03329 0
ENST00000415964 ENSG00000227678 chr6 130454555 130463972 - 3 NA NA NA NA 0.012807520116456 0 -0.699236 0
ENST00000415965 ENSG00000223969 chr7 90219933 90225062 - 3 NA NA NA NA 0.0185233144183129 0 -1.39643 0
ENST00000415979 ENSG00000233798 chr1 142569266 142588234 - 3 NA NA NA NA 0.00963282429492433 0 -0.99959 0
ENST00000415982 ENSG00000235236 chr3 49017351 49021418 - 3 NA NA NA NA 0.135275013978169 0 -0.837408 0
ENST00000415991 ENSG00000226320 chr3 34200874 34402551 + 3 NA NA NA NA 0.12759170827384 0 -1.18068 0
ENST00000416002 ENSG00000230233 chr21 19986749 20022678 + 3 NA NA NA NA 0.0185619817229349 0 -1.00676 0
ENST00000416008 ENSG00000227157 chr2 105027659 105032070 + 3 NA NA NA NA 0.0156995039613305 0 -0.742392 0
ENST00000416009 ENSG00000234303 chr13 100378501 100379745 - 3 NA NA NA NA 0.0272783635223224 0 -1.17444 0
ENST00000416017 ENSG00000234497 chr1 75055419 75087403 + 3 NA NA NA NA 0.0271271314584239 0 -0.971635 0
ENST00000416028 ENSG00000228088 chr10 70451421 70452698 - 3 NA NA NA NA 0.0382913192763652 0 -1.17817 0
ENST00000416032 ENSG00000228538 chr2 21861303 21872374 - 3 NA NA NA NA 0.0119325737264603 0 -1.01924 0
ENST00000416069 ENSG00000226803 chr6 56979709 57037194 - 3 NA NA NA NA 0.383377341113353 1 0.279355 0
ENST00000416072 ENSG00000231730 chr1 52259721 52264173 + 3 NA NA NA NA 0.105289124596688 0 -0.607374 0
ENST00000416076 ENSG00000225761 chr10 75764895 75787673 + 3 NA NA NA NA 0.00718275697282128 0 -0.933951 0
ENST00000416080 ENSG00000225205 chr2 173373757 173377238 - 3 NA 5.29959481899889 NA NA 0.59884800714824 1 0.963166 0
ENST00000416090 ENSG00000234854 chr13 110380629 110382354 + 3 NA NA NA NA 0.0231288574217191 0 -0.776122 0
ENST00000416100 ENSG00000231927 chr7 1548291 1549063 - 3 NA NA NA NA 0.00843544178820586 0 -1.02137 0
ENST00000416110 ENSG00000228240 chrY 24997731 24998862 + 3 NA NA NA NA 0.0503369317392637 0 -0.941888 0
ENST00000416111 ENSG00000226622 chr2 62839007 62889763 - 3 NA NA NA NA 0.216362432586201 0 -1.11029 0
ENST00000416119 ENSG00000230728 chr1 55087150 55094111 - 3 NA NA NA NA 0.0210783186750336 0 -0.829333 0
ENST00000416150 ENSG00000236310 chr7 41706766 41744933 - 3 NA NA NA NA 0.00789988851860386 0 -0.851862 0
ENST00000416173 ENSG00000235127 chr2 15026771 15047788 - 3 NA NA NA NA 0.00717330053656398 0 0.169196 0
ENST00000416182 ENSG00000237527 chr21 23027359 23058649 - 3 NA NA NA NA 0.00554228005166546 0 -1.10747 0
ENST00000416190 ENSG00000235166 chr20 54039581 54084752 + 3 NA NA NA NA 0.2405401940921 0 -0.716326 0
ENST00000416204 ENSG00000233806 chr2 242913151 242914050 + 3 NA NA NA NA 0.00224886038257223 0 -1.09835 0
ENST00000416205 ENSG00000225353 chr9 46270851 46274899 - 3 NA NA NA NA 0.0253261859145462 0 -0.805215 0
ENST00000416218 ENSG00000224832 chr21 25676863 25693690 - 3 NA NA NA NA 0.110692327558413 0 0.602568 0
ENST00000416220 ENSG00000236753 chr7 131008445 131012538 - 3 NA 5.41045682862776 NA NA 0.00456789415559542 0 -1.1365 0
ENST00000416226 ENSG00000230286 chr2 27173176 27232675 - 3 NA NA NA NA 7.80756537872216e-05 0 -1.00873 0
ENST00000416237 ENSG00000232465 chr20 51104461 51117130 - 3 NA NA NA NA 0.0145199684446384 0 -0.777212 0
ENST00000416249 ENSG00000232470 chr10 112629501 112631352 + 3 NA NA NA NA 0.00698208548790782 0 -1.0722 0
ENST00000416260 ENSG00000230155 chr20 34064199 34078745 - 3 NA NA NA NA 0.0282298282117859 0 -0.91811 0
ENST00000416261 ENSG00000238121 chr13 30948140 30951101 - 3 NA NA NA NA 0.683139290373107 1 -1.12498 0
ENST00000416262 ENSG00000237374 chr2 51429219 51448902 - 3 NA NA NA NA 0.0388572987295356 0 -0.996186 0
ENST00000416263 ENSG00000229980 chr17 48944040 48945632 + 3 NA 5.15329830473263 NA NA 0.25445596865114 1 -1.07142 0
ENST00000416275 ENSG00000224973 chr22 34140116 34146670 + 3 NA NA NA NA 0.0705911976136054 0 -1.2328 0
ENST00000416279 ENSG00000223647 chr2 32018892 32029049 - 3 NA NA NA NA 0.0255792556489825 0 -1.17209 0
ENST00000416309 ENSG00000230262 chr9 96938884 96966818 - 3 NA NA NA NA 0.0180985837574917 0 0.420996 0
ENST00000416310 ENSG00000230720 chr10 31012180 31012669 + 3 NA NA NA NA 0.0469347573535158 0 -0.899383 0
ENST00000416327 ENSG00000233215 chr21 23381263 23390475 - 3 NA NA NA NA 0.012424829067153 0 -0.393163 0
ENST00000416341 ENSG00000230229 chr10 80112354 80115857 + 3 NA NA NA NA 0.328384045300103 0 -1.00009 0
ENST00000416342 ENSG00000225771 chr1 62580420 62584681 - 3 NA NA NA NA 0.2323093280851 0 -0.682424 0
ENST00000416343 ENSG00000230402 chr1 101092605 101094500 - 3 NA NA NA NA 0.0206463080722578 0 -0.971916 0
ENST00000416344 ENSG00000234281 chr2 211325199 211333970 + 3 NA NA NA NA 0.118049581718008 0 -1.18224 0
ENST00000416349 ENSG00000232537 chr1 209320612 209328446 - 3 NA NA NA NA 0.0134096891239516 0 -1.18235 0
ENST00000416350 ENSG00000237220 chr2 151422648 151424594 + 3 NA NA NA NA 0.0605067952062359 0 -1.11436 0
ENST00000416351 ENSG00000238179 chr13 24993688 24995180 + 3 NA NA NA NA 0.00292838291395178 0 0.491323 0
ENST00000416352 ENSG00000232396 chr22 30101245 30115848 - 3 NA NA NA NA 0.0492694041857197 0 -0.848742 0
ENST00000416361 ENSG00000228389 chr2 172629992 172632354 + 3 NA NA NA NA 0.000610846280345768 0 0.387288 0
ENST00000416381 ENSG00000223546 chrX 102094836 102121752 + 3 NA NA NA NA 0.315110923982349 0 0.67935 0
ENST00000416385 ENSG00000235373 chr1 677193 685396 - 3 NA NA NA NA 0.999946042076804 1 0.331508 0
ENST00000416401 ENSG00000237756 chr1 163229640 163230449 + 3 NA NA NA NA 0.00420490034063562 0 -1.28605 0
ENST00000416416 ENSG00000231407 chr1 170429594 170486847 - 3 NA NA NA NA 0.0209701855424501 0 -0.910991 0
ENST00000416424 ENSG00000237463 chr1 165446078 165551392 - 3 NA NA NA NA 0.28532228771662 0 0.196302 0
ENST00000416430 ENSG00000224257 chr2 215374920 215401614 + 3 NA NA NA NA 0.0059791211624729 0 -1.16704 0
ENST00000416432 ENSG00000235191 chr19 49414187 49422148 - 3 NA NA NA NA 0.0591824933272874 0 -0.978674 0
ENST00000416437 ENSG00000232474 chr2 134189237 134191468 - 3 NA NA NA NA 0.0115405158809883 0 -1.05106 0
ENST00000416448 ENSG00000240056 chr6 135262530 135263588 + 3 NA NA NA NA 0.012060086638941 0 -0.952609 0
ENST00000416453 ENSG00000234945 chr2 27558409 27560670 + 3 NA NA NA NA 0.071654495876897 0 -0.830388 0
ENST00000416455 ENSG00000236095 chr9 97662711 97667036 + 3 NA NA NA NA 0.0107804174232811 0 -1.05069 0
ENST00000416470 ENSG00000235185 chr1 19918296 19923326 - 3 NA NA NA NA 0.0176288094176849 0 0.247892 0
ENST00000416481 ENSG00000233534 chr6 135950543 135951406 - 3 NA NA NA NA 0.178531399947653 0 -0.91298 0
ENST00000416498 ENSG00000161103 chr22 18840389 18842446 + 3 NA NA NA NA 0.221451165416488 0 -0.898253 0
ENST00000416502 ENSG00000231170 chr7 95225994 95236456 + 3 NA NA NA NA 0.0293894296650404 1 -0.906863 0
ENST00000416507 ENSG00000228707 chr9 118774640 118775244 + 3 NA NA NA NA 0.00967022584627398 0 -1.14782 0
ENST00000416509 ENSG00000224844 chr2 238031553 238032740 - 3 NA NA NA NA 0.0554966389699222 0 -0.867331 0
ENST00000416510 ENSG00000236230 chr1 222262511 222560776 - 3 NA NA NA NA 0.00596779396374884 0 -0.802743 0
ENST00000416513 ENSG00000229452 chr7 29119900 29122143 + 3 NA NA NA NA 0.00347989032626931 0 -0.648889 0
ENST00000416534 ENSG00000226506 chr2 8026901 8039786 - 3 NA NA NA NA 0.0047305031127607 0 -1.16334 0
ENST00000416553 ENSG00000231698 chr11 131123317 131170666 + 3 NA NA NA NA 0.100172284555646 0 -0.869733 0
ENST00000416554 ENSG00000235131 chr1 3628764 3630862 - 3 NA NA NA NA 0.0110645517630147 0 0.900935 0
ENST00000416555 ENSG00000225330 chr21 41002198 41098012 + 3 NA NA NA NA 0.046188666038058 0 -0.908663 0
ENST00000416575 ENSG00000227210 chr2 20189978 20203971 + 3 NA NA NA NA 0.145838189572042 0 -1.02225 0
ENST00000416578 ENSG00000231792 chr1 173831290 173833079 + 3 NA NA NA NA 0.0051583939829548 0 -1.20773 0
ENST00000416593 ENSG00000233942 chr7 95101147 95103310 + 3 NA NA NA NA 0.0284486465932906 0 -1.08076 0
ENST00000416595 ENSG00000223623 chr6 25053855 25057301 - 3 NA NA NA NA 0.145003798037389 0 -0.679674 0
ENST00000416598 ENSG00000226759 chr1 58326215 58328786 + 3 NA NA NA NA 0.0270218379502131 0 -0.826752 0
ENST00000416607 ENSG00000226506 chr2 8029555 8037881 - 3 NA NA NA NA 0.00471703537795484 0 -1.01509 0
ENST00000416630 ENSG00000237737 chr2 74612613 74614153 + 3 NA NA NA NA 0.292455892778254 0 -0.56774 0
ENST00000416638 ENSG00000238129 chr20 26171625 26174582 + 3 NA NA NA NA 0.0398791386430944 0 0.995697 0
ENST00000416641 ENSG00000226956 chr21 19031594 19032702 - 3 NA NA NA NA 0.49786241704434 1 -1.07301 0
ENST00000416646 ENSG00000228503 chr20 46586766 46587347 + 3 NA NA NA NA 0.0486576326141395 0 -0.747386 0
ENST00000416657 ENSG00000235858 chr10 82093527 82094182 + 3 NA NA NA NA 0.00598589374668087 0 -1.01426 0
ENST00000416664 ENSG00000236240 chr13 93136859 93162347 + 3 NA NA NA NA 0.0328933423870032 0 -0.994906 0
ENST00000416679 ENSG00000224745 chr10 89638449 89640184 + 3 NA NA NA NA 0.00175955695576084 0 -1.25285 0
ENST00000416680 ENSG00000224932 chr4 118235753 118281795 - 3 NA NA NA NA 0.0409644715310056 0 -1.07006 0
ENST00000416684 ENSG00000234006 chr6 31510150 31510915 + 3 NA 5.02767486762564 NA NA 0.0148451775691454 1 0.86001 0
ENST00000416685 ENSG00000235779 chr2 306059 309379 - 3 NA NA NA NA 0.0696465890186916 0 -0.864534 0
ENST00000416696 ENSG00000229484 chr1 12587766 12588462 + 3 NA NA NA NA 0.0524569627413151 0 -1.10837 0
ENST00000416708 ENSG00000237471 chr7 46009256 46019790 + 3 NA NA NA NA 0.0556242369813602 0 -1.11994 0
ENST00000416742 ENSG00000235621 chr20 46988693 46999372 + 3 NA NA NA NA 0.815835741070953 1 -0.70749 0
ENST00000416768 ENSG00000224924 chr21 22114908 22175381 - 3 NA NA NA NA 0.0159163778515763 1 -1.06956 0
ENST00000416770 ENSG00000232082 chr6 166874151 166878871 - 3 NA NA NA NA 0.00737910178647227 0 -1.17826 0
ENST00000416809 ENSG00000241784 chr1 43302603 43312033 - 3 NA NA NA NA 0.0239830858723931 0 -0.970846 0
ENST00000416826 ENSG00000236404 chr9 2422702 2621413 - 3 NA NA NA NA 0.0365133560322904 0 0.0385824 0
ENST00000416842 ENSG00000229986 chr21 40218171 40220568 + 3 NA NA NA NA 0.00338592371132618 0 -1.01251 0
ENST00000416854 ENSG00000232725 chrX 153025945 153031933 - 3 NA 5.30831324509171 NA NA 5.9907107967372e-06 1 -1.08697 0
ENST00000416861 ENSG00000227308 chr2 220551709 220579408 + 3 NA NA NA NA 0.239892684939859 0 -1.11645 0
ENST00000416869 ENSG00000238142 chr1 17215037 17216137 - 3 NA NA NA NA 0.02670157023619 0 -1.20917 0
ENST00000416873 ENSG00000223809 chrX 134257167 134257532 - 3 NA NA NA NA 0.0056788499272368 0 -1.04112 0
ENST00000416894 ENSG00000228126 chr1 150488233 150490508 + 3 NA NA NA NA 0.0203344301526544 0 -0.864063 0
ENST00000416903 ENSG00000230155 chr20 34064199 34069012 - 3 NA NA NA NA 0.0282277959370019 0 -0.956969 0
ENST00000416908 ENSG00000225334 chr1 224954602 224961043 + 3 NA NA NA NA 0.0668016531050717 0 -1.03432 0
ENST00000416909 ENSG00000223392 chr13 96131698 96186164 - 3 NA NA NA NA 0.0235347848298292 0 -1.07721 0
ENST00000416928 ENSG00000224189 chr2 177037923 177042844 - 3 NA NA NA NA 0.0506808760969107 0 -0.793162 0
ENST00000416930 ENSG00000246016 chr5 10479483 10482421 + 3 NA NA NA NA 0.0496795560246825 0 0.731028 0
ENST00000416958 ENSG00000229782 chr17 4400689 4402969 - 3 NA NA NA NA 0.00128599572969073 0 -1.18684 0
ENST00000416959 ENSG00000236936 chr1 21592575 21593744 + 3 NA NA NA NA 0.0683015133402494 0 -1.11877 0
ENST00000416982 ENSG00000234722 chr7 153108319 153111048 - 3 NA NA NA NA 7.95795841585003e-05 0 0.940909 0
ENST00000416989 ENSG00000226725 chrX 72218440 72222695 - 3 NA NA NA NA 0.0133495491591439 0 -0.944136 0
ENST00000416995 ENSG00000230866 chr22 32366810 32369461 + 3 NA NA NA NA 0.0171909798963326 0 -1.12791 0
ENST00000416996 ENSG00000225472 chr9 14317084 14357853 + 3 NA NA NA NA 0.0570262733612178 0 -0.789668 0
ENST00000417006 ENSG00000232732 chr2 200747182 200775678 - 3 NA NA NA NA 0.152985003814606 0 -1.28294 0
ENST00000417011 ENSG00000223711 chr3 195273222 195277400 + 3 NA NA NA NA 0.00485856987908422 0 -1.09148 0
ENST00000417026 ENSG00000237513 chr7 104581653 104602781 + 3 NA NA NA NA 0.123138617518718 0 0.195337 0
ENST00000417038 ENSG00000226853 chr2 175352131 175353028 + 3 NA NA NA NA 0.021520357508262 0 -0.796547 0
ENST00000417047 ENSG00000227237 chr1 249153363 249158995 + 3 NA NA NA NA 0.0370049912196222 0 -1.05101 0
ENST00000417054 ENSG00000236403 chr9 137828997 137835041 + 3 NA NA NA NA 0.0308200747893158 0 -0.81611 0
ENST00000417072 ENSG00000212855 chrY 9578193 9596085 + 3 NA NA NA NA 0.128252319096829 0 -1.11634 0
ENST00000417079 ENSG00000238121 chr13 30916597 30939898 - 3 NA NA NA NA 0.0377191174214222 1 -0.957483 0
ENST00000417083 ENSG00000244625 chr22 27113332 27118135 + 3 NA 5.33204585692094 NA NA 0.449341928238672 1 -1.16512 0
ENST00000417084 ENSG00000237074 chr1 207422412 207482466 + 3 NA NA NA NA 0.0277928152842408 0 0.899477 0
ENST00000417086 ENSG00000224189 chr2 177040722 177053268 - 3 NA NA NA NA 0.00623608352959731 0 -1.14172 0
ENST00000417102 ENSG00000233731 chr13 100426279 100427543 + 3 NA NA NA NA 0.00597285767771459 0 -1.18253 0
ENST00000417112 ENSG00000223784 chr10 6779344 6780988 + 3 NA NA NA NA 0.0125507324930106 0 -0.923849 0
ENST00000417120 ENSG00000228939 chr1 243956507 243957702 - 3 NA NA NA NA 0.0974690084972604 0 -0.915872 0
ENST00000417123 ENSG00000232564 chr22 40917804 40922711 + 3 NA NA NA NA 0.948225894594736 1 0.584709 0
ENST00000417149 ENSG00000226762 chr10 3282563 3299402 - 3 NA NA NA NA 0.0358616183759601 0 -1.14834 0
ENST00000417161 ENSG00000225233 chr1 213665644 213719790 + 3 NA NA NA NA 0.000799694120742917 0 -1.40112 0
ENST00000417210 ENSG00000226095 chr10 65086093 65086670 - 3 NA NA NA NA 0.0231650836595698 0 0.616023 0
ENST00000417213 ENSG00000229160 chr2 38359779 38366088 - 3 NA NA NA NA 0.0149132716746711 0 -1.3736 0
ENST00000417215 ENSG00000237380 chr2 176986339 176987094 - 3 NA NA NA NA 0.0504365674523648 0 -1.42289 0
ENST00000417218 ENSG00000227082 chr1 121138614 121204983 + 3 NA NA NA NA 0.110162678144372 0 0.861165 0
ENST00000417241 ENSG00000203897 chr1 109399866 109400962 + 3 NA NA NA NA 0.00610300495286733 0 0.565114 0
ENST00000417262 ENSG00000228288 chr1 202780090 202781041 + 3 NA 5.3281302301919 NA NA 0.0624694568183497 0 -0.958666 0
ENST00000417264 ENSG00000235311 chr9 97247982 97250077 + 3 NA 5.2093900276336 NA NA 0.0440039094920642 0 -0.530317 0
ENST00000417267 ENSG00000234793 chr2 242694208 242695155 - 3 NA NA NA NA 0.0928840884622304 0 -1.07549 0
ENST00000417273 ENSG00000230322 chr10 11210885 11213339 - 3 NA NA NA NA 0.330298638269981 0 -1.23036 0
ENST00000417284 ENSG00000230651 chr2 108440497 108442257 - 3 NA NA NA NA 0.00596216286489045 0 -1.17151 0
ENST00000417299 ENSG00000224961 chr20 10733738 10734614 + 3 NA NA NA NA 0.0290411843987441 0 0.960342 0
ENST00000417305 ENSG00000233070 chrY 2834885 2870667 - 3 NA NA NA NA 0.0310907246872122 0 -0.935021 0
ENST00000417311 ENSG00000232214 chr9 36307039 36315276 + 3 NA NA NA NA 0.0030964687752881 0 -1.16026 0
ENST00000417315 ENSG00000242486 chr6 98155635 98180588 + 3 NA NA NA NA 0.0287344781770782 0 -1.36592 0
ENST00000417334 ENSG00000231141 chrY 27874637 27879535 + 3 NA NA NA NA 0.0391930088878085 0 -0.39778 0
ENST00000417335 ENSG00000235888 chr21 40360633 40378079 - 3 NA NA NA NA 0.0136653759625619 0 -1.02786 0
ENST00000417354 ENSG00000230630 chr1 172109461 172113934 - 3 NA NA NA NA 0.0194970824331239 0 0.562879 0
ENST00000417355 ENSG00000230432 chr2 220163724 220168852 + 3 NA NA NA NA 7.80788670330989e-05 0 -0.856644 0
ENST00000417359 ENSG00000243350 chr10 8094205 8095219 - 3 NA NA NA NA 0.0236745321367433 0 -1.25988 0
ENST00000417383 ENSG00000223930 chr3 178052813 178103145 - 3 NA NA NA NA 0.289676912095572 0 -1.11231 0
ENST00000417384 ENSG00000224049 chr3 187514043 187522925 + 3 NA NA NA NA 0.018115559096087 0 -1.0602 0
ENST00000417401 ENSG00000224093 chr1 94057807 94071130 + 3 NA NA NA NA 0.360806262215682 1 -0.588507 0
ENST00000417409 ENSG00000241505 chr1 190449509 190463427 + 3 NA NA NA NA 0.00235626481917141 0 -1.38169 0
ENST00000417420 ENSG00000236341 chr1 57429559 57462430 + 3 NA NA NA NA 0.0135435431823317 0 -0.373426 0
ENST00000417447 ENSG00000229327 chr10 32636325 32663416 + 3 NA NA NA NA 0.00554393358005128 0 -0.958869 0
ENST00000417460 ENSG00000236536 chr7 19159556 19161539 + 3 NA NA NA NA 0.0074966250635325 0 -0.991806 0
ENST00000417463 ENSG00000234503 chr22 21532181 21534164 - 3 NA NA NA NA 0.0236668132363906 0 -0.73984 0
ENST00000417465 ENSG00000227516 chr6 41836360 41837469 + 3 NA NA NA NA 0.0980565453056388 0 0.942301 0
ENST00000417473 ENSG00000224177 chr2 11534107 11542372 + 3 NA NA NA NA 0.00951639621067036 0 -0.948504 0
ENST00000417474 ENSG00000223424 chr4 156275368 156281613 + 3 NA NA NA NA 0.00407313535499853 0 -0.984742 0
ENST00000417476 ENSG00000231876 chr16 26329467 26345749 + 3 NA NA NA NA 0.0202127996809632 1 -0.811088 0
ENST00000417479 ENSG00000231863 chr6 161352112 161390803 + 3 NA NA NA NA 0.274965090597984 0 -0.703194 0
ENST00000417481 ENSG00000231092 chr2 217124318 217130853 + 3 NA NA NA NA 0.516723249484171 1 0.45913 0
ENST00000417482 ENSG00000226258 chr3 6772859 6847125 - 3 NA NA NA NA 0.00444060388346186 0 -1.32315 0
ENST00000417483 ENSG00000231971 chr6 134749378 134841723 - 3 NA NA NA NA 0.56842293123134 1 -0.996228 0
ENST00000417485 ENSG00000237525 chr2 216410921 216578618 + 3 NA NA NA NA 0.00847946912775064 0 -0.969519 0
ENST00000417502 ENSG00000233452 chr6 147440553 147523603 - 3 NA NA NA NA 0.0262527213593874 0 -1.07476 0
ENST00000417506 ENSG00000228151 chr7 149095295 149098547 + 3 NA NA NA NA 0.00923227681776784 0 0.394506 0
ENST00000417513 ENSG00000236953 chr13 21951116 21952013 - 3 NA NA NA NA 0.0641359840516209 0 -1.24857 0
ENST00000417539 ENSG00000232788 chr2 173329875 173330740 - 3 NA NA NA NA 0.0262830113552872 0 -1.14253 0
ENST00000417542 ENSG00000226140 chr10 16320700 16337857 + 3 NA NA NA NA 0.0064963222467808 0 -0.899979 0
ENST00000417565 ENSG00000233008 chr1 84297304 84326626 - 3 NA NA NA NA 0.018582715185191 0 -1.02416 0
ENST00000417576 ENSG00000224825 chr9 77100467 77114043 - 3 NA NA NA NA 0.00557079354815814 0 0.541117 0
ENST00000417577 ENSG00000232978 chr9 19291335 19292577 - 3 NA NA NA NA 0.00584677418251904 0 -1.04045 0
ENST00000417585 ENSG00000234659 chrY 6182796 6184282 - 3 NA NA NA NA 0.0414591742518125 0 -1.14691 0
ENST00000417589 ENSG00000232885 chr13 92992047 92992856 - 3 NA NA NA NA 0.0132074775292366 0 -1.16837 0
ENST00000417591 ENSG00000203362 chr6 43555967 43559099 - 3 NA NA NA NA 0.460172924685795 1 0.569561 0
ENST00000417605 ENSG00000223635 chr1 229644248 229650019 + 3 NA NA NA NA 0.00866966088520395 0 -0.725095 0
ENST00000417612 ENSG00000234661 chr3 405053 427478 - 3 NA NA NA NA 0.0307253522556967 0 -0.889883 0
ENST00000417624 ENSG00000236758 chr13 29813760 29824691 - 3 NA NA NA NA 0.0949489571442391 0 -0.295614 0
ENST00000417630 ENSG00000237464 chr20 44116253 44118888 + 3 NA NA NA NA 0.0029259644862797 0 0.0402056 0
ENST00000417638 ENSG00000235448 chr9 12700100 12814344 - 3 NA NA NA NA 0.0104004866613792 0 -0.821988 0
ENST00000417643 ENSG00000237596 chr6 136415853 136546733 - 3 NA NA NA NA 0.139320332831133 0 -1.04118 0
ENST00000417644 ENSG00000227907 chr1 167021788 167027779 + 3 NA NA NA NA 0.0280439030447056 0 -1.1441 0
ENST00000417650 ENSG00000232618 chr6 143271348 143277783 + 3 NA NA NA NA 0.0944000754924602 0 -1.12183 0
ENST00000417651 ENSG00000230523 chr1 29656132 29676626 - 3 NA NA NA NA 0.977419638141357 1 -0.925627 0
ENST00000417654 ENSG00000224893 chr6 153125888 153126263 - 3 NA NA NA NA 0.00597282505212972 0 -1.01502 0
ENST00000417659 ENSG00000240618 chr1 694412 700305 - 3 NA 5.35670144593076 NA NA 0.00467615022917157 0 -1.17903 0
ENST00000417667 ENSG00000237714 chr5 131520569 131528501 + 3 NA NA NA NA 0.0302965592557081 0 -1.00379 0
ENST00000417692 ENSG00000233230 chr2 48133969 48134949 + 3 NA NA NA NA 0.0188871581121763 0 -1.00346 0
ENST00000417695 ENSG00000233694 chr2 64834495 64843616 + 3 NA NA NA NA 0.0718379488524904 0 -0.693764 0
ENST00000417715 ENSG00000224028 chr2 140861152 140889349 - 3 NA NA NA NA 0.0133507568100208 0 -1.2867 0
ENST00000417720 ENSG00000223358 chr3 184880689 184909743 + 3 NA NA NA NA 0.997969705626346 1 -0.140064 0
ENST00000417751 ENSG00000230448 chr2 13850656 14541087 - 3 NA NA NA NA 0.00736434544269793 0 -1.09125 0
ENST00000417781 ENSG00000227431 chr20 47657000 47662581 - 3 NA NA NA NA 0.157198074646228 0 -1.13148 0
ENST00000417782 ENSG00000228587 chr22 36081987 36085420 + 3 NA NA NA NA 0.0738735567401564 0 -0.851596 0
ENST00000417792 ENSG00000234979 chr22 37212370 37215780 + 3 NA NA NA NA 0.179852001070025 0 -0.479718 0
ENST00000417794 ENSG00000223649 chr1 211665597 211666259 + 3 NA NA NA NA 0.195898198788798 0 -1.02017 0
ENST00000417798 ENSG00000236986 chr9 134034726 134042795 - 3 NA NA NA NA 0.0145109879282969 0 -1.04036 0
ENST00000417801 ENSG00000230945 chr9 82645494 82649470 + 3 NA NA NA NA 0.0102854877564724 0 -1.03073 0
ENST00000417805 ENSG00000228044 chr1 234782035 234796670 + 3 NA NA NA NA 0.920880759308353 1 -1.09469 0
ENST00000417838 ENSG00000230205 chr6 148454945 148458540 - 3 NA NA NA NA 0.0221645436655756 0 -1.11419 0
ENST00000417844 ENSG00000231538 chr2 115586009 115591125 - 3 NA NA NA NA 0.0129584377881146 0 -1.10765 0
ENST00000417850 ENSG00000231838 chr9 45164578 45212501 + 3 NA NA NA NA 0.216091314269926 0 -1.08404 0
ENST00000417881 ENSG00000236197 chr7 94784517 94843644 - 3 NA NA NA NA 0.994631119112796 1 -0.839716 0
ENST00000417897 ENSG00000233223 chr17 7485334 7487386 - 3 NA 5.46799378781924 5.28013936652328 NA 0.0140042392735349 0 -1.07986 0
ENST00000417907 ENSG00000236652 chr1 13650431 13650910 + 3 NA NA NA NA 0.1039017529956 0 -0.796205 0
ENST00000417910 ENSG00000236951 chrY 24246961 24252016 - 3 NA NA NA NA 0.0273268465205357 0 0.105024 0
ENST00000417930 ENSG00000235576 chr2 7865932 7870836 + 3 NA NA NA NA 0.0644786390768221 0 0.867668 0
ENST00000417931 ENSG00000227244 chr10 62776033 62786178 + 3 NA NA NA NA 0.00520539353436764 0 -0.955265 0
ENST00000417932 ENSG00000226004 chr6 138264216 138266939 - 3 NA NA NA NA 0.0219129565707629 0 -0.975126 0
ENST00000417957 ENSG00000226169 chr22 28112468 28117665 + 3 NA NA NA NA 0.0199450245041842 0 -0.73282 0
ENST00000417969 ENSG00000233411 chr1 167426620 167427898 - 3 NA NA NA NA 0.0245510748454938 0 -1.02004 0
ENST00000417970 ENSG00000232814 chr13 111154922 111160526 - 3 NA NA NA NA 0.0526401830345928 0 -1.07467 0
ENST00000417987 ENSG00000228573 chr13 48399465 48410091 - 3 NA NA NA NA 0.0228490795886271 0 -0.988797 0
ENST00000417989 ENSG00000237092 chr13 53720674 53725943 - 3 NA NA NA NA 0.0305539600926797 0 -1.21002 0
ENST00000418001 ENSG00000236209 chr2 75146682 75151973 - 3 NA NA NA NA 0.0479815643272435 0 0.224813 0
ENST00000418015 ENSG00000231365 chr1 119683353 119818596 + 3 NA NA NA NA 0.183577245944725 0 -1.0161 0
ENST00000418029 ENSG00000223901 chr21 47640183 47641992 + 3 NA NA NA NA 0.0130709314189436 0 -1.33007 0
ENST00000418041 ENSG00000234184 chr1 81001440 81112473 + 3 NA NA NA NA 0.0532572428255625 0 0.303818 0
ENST00000418049 ENSG00000233250 chrX 53459670 53459979 - 3 NA NA NA NA 0.000178150799622042 0 0.727208 0
ENST00000418050 ENSG00000224376 chr2 232258390 232259702 + 3 NA NA NA NA 0.0254123552443327 1 -0.629813 0
ENST00000418076 ENSG00000230633 chr13 32872291 32872849 + 3 NA NA NA NA 0.0638212653366032 0 -1.41427 0
ENST00000418078 ENSG00000227016 chr1 73240954 73256963 + 3 NA NA NA NA 0.094801133430438 0 -0.971145 0
ENST00000418080 ENSG00000224091 chr11 5226271 5228538 + 3 NA NA NA NA 0.00442647421263415 0 -1.14304 0
ENST00000418091 ENSG00000227485 chr1 63489878 63491329 + 3 NA NA NA NA 0.018147268905309 0 -1.01418 0
ENST00000418106 ENSG00000235934 chr2 171672813 171674405 - 3 NA NA NA NA 0.00330659007087567 0 -1.25463 0
ENST00000418138 ENSG00000228402 chr6 46556001 46575916 + 3 NA NA NA NA 0.00152176752631767 0 -1.23049 0
ENST00000418149 ENSG00000236200 chr1 44169985 44173001 - 3 NA NA NA NA 0.00487120425097786 0 -1.25205 0
ENST00000418196 ENSG00000226667 chr10 47570513 47573855 - 3 NA NA NA NA 0.0134424963934489 0 -1.09266 0
ENST00000418215 ENSG00000224138 chr7 126990182 126991577 + 3 NA NA NA NA 0.00880758164571018 0 -1.07354 0
ENST00000418238 ENSG00000231128 chr1 114355230 114358098 + 3 NA NA NA NA 0.0728309031619665 0 -1.35964 0
ENST00000418242 ENSG00000226835 chr1 94798823 94800404 + 3 NA NA NA NA 0.00283785357729151 0 -0.902009 0
ENST00000418254 ENSG00000226472 chr12 31150189 31158921 - 3 NA NA NA NA 0.399636798434373 1 -0.908818 0
ENST00000418255 ENSG00000236546 chr1 40363417 40364770 + 3 NA NA NA NA 0.0586329080356314 0 -0.917638 0
ENST00000418295 ENSG00000234556 chr10 2347277 2357269 - 3 NA NA NA NA 0.12276849234375 0 -1.15298 0
ENST00000418297 ENSG00000229301 chr7 62814835 62819684 + 3 NA NA NA NA 0.0310079074943955 0 -1.31566 0
ENST00000418330 ENSG00000238062 chr2 231852694 231860727 - 3 NA NA NA NA 0.0316653305338599 1 -0.961422 0
ENST00000418348 ENSG00000237481 chr1 229455150 229458834 + 3 NA NA NA NA 0.0855777770931136 0 -0.897387 0
ENST00000418352 ENSG00000240269 chr22 23154489 23241834 - 3 NA NA NA NA 0.0204612178439792 0 -1.13085 0
ENST00000418358 ENSG00000231435 chr2 8683722 8715631 - 3 NA NA NA NA 0.0449976039475539 0 -1.09785 0
ENST00000418369 ENSG00000206062 chrX 90562780 90563877 + 3 NA NA NA NA 0.0166328127787218 0 -0.0107217 0
ENST00000418372 ENSG00000233117 chr10 4285142 4285981 - 3 NA NA NA NA 0.00438623773398518 0 -1.20888 0
ENST00000418379 ENSG00000236373 chr10 92162278 92300562 - 3 NA NA NA NA 0.0304032729402005 0 -1.02117 0
ENST00000418387 ENSG00000235056 chr2 195868435 195891094 - 3 NA NA NA NA 0.00646714875330987 0 -1.08263 0
ENST00000418393 ENSG00000234477 chr17 39077682 39132178 + 3 NA NA NA NA 0.479863670222813 1 -0.659036 0
ENST00000418395 ENSG00000235341 chr7 90941755 91144724 + 3 NA NA NA NA 0.0320241510631097 0 -0.935645 0
ENST00000418402 ENSG00000238224 chr1 245778075 245778447 - 3 NA NA NA NA 0.0312978344790963 0 -1.04305 0
ENST00000418409 ENSG00000230442 chr7 123255511 123264777 - 3 NA NA NA NA 0.00646877997832796 0 -1.26196 0
ENST00000418416 ENSG00000226218 chr2 146358475 146360991 - 3 NA NA NA NA 0.0146551184889111 0 -1.28035 0
ENST00000418426 ENSG00000228426 chr10 44161116 44162453 + 3 NA NA NA NA 0.0109650132454527 0 -0.628252 0
ENST00000418430 ENSG00000227252 chr2 237968077 237994460 - 3 NA NA NA NA 0.95696784797008 1 -0.981498 0
ENST00000418442 ENSG00000243004 chr7 20046728 20171342 - 3 NA NA NA NA 0.018259586702952 1 -1.03739 0
ENST00000418451 ENSG00000232604 chr2 53091373 53093769 + 3 NA NA NA NA 0.00299638506000181 0 -1.02049 0
ENST00000418467 ENSG00000235535 chr6 123760757 123790075 + 3 NA NA NA NA 0.0160955802022481 0 -1.18437 0
ENST00000418481 ENSG00000228505 chr2 14756552 14770316 + 3 NA NA NA NA 0.0346575857326636 0 -0.241517 0
ENST00000418515 ENSG00000225652 chr10 79114162 79136371 + 3 NA NA NA NA 0.0108996846852062 0 -1.01906 0
ENST00000418523 ENSG00000225612 chr7 155059009 155059762 + 3 NA NA NA NA 0.435714338951507 1 -1.06349 0
ENST00000418524 ENSG00000231326 chr10 2211334 2218626 - 3 NA NA NA NA 0.00442457366768995 0 0.480073 0
ENST00000418525 ENSG00000224459 chr1 16066546 16076391 - 3 NA NA NA NA 0.00900157318192752 0 -0.904831 0
ENST00000418539 ENSG00000236824 chr2 47558199 47571656 + 3 NA NA NA NA 0.999854050552731 1 0.708541 0
ENST00000418557 ENSG00000238005 chr1 235093089 235099746 - 3 NA NA NA NA 0.123356632989631 0 0.275106 0
ENST00000418566 ENSG00000244620 chr14 106360504 106362435 + 3 NA NA NA NA 0.0351390893749361 0 -0.860081 0
ENST00000418571 ENSG00000235389 chr9 8700595 8701552 - 3 NA NA NA NA 0.00658957617403415 0 -0.200799 0
ENST00000418585 ENSG00000223930 chr3 178052810 178103164 - 3 NA NA NA NA 0.182134472257036 0 -1.13088 0
ENST00000418591 ENSG00000236295 chr2 217735164 217738655 - 3 NA NA NA NA 0.0204165702780665 0 -0.939471 0
ENST00000418598 ENSG00000231795 chr20 33038735 33042357 + 3 NA NA NA NA 0.0334225371480013 0 -1.37257 0
ENST00000418607 ENSG00000235566 chr1 143527405 143533272 - 3 NA NA NA NA 0.00848054013842346 0 -1.31076 0
ENST00000418621 ENSG00000224731 chr2 80255138 80257677 - 3 NA NA NA NA 0.00558500070313346 0 -0.644487 0
ENST00000418652 ENSG00000236920 chr6 98657896 98662559 + 3 NA NA NA NA 0.887822564256564 1 -1.20919 0
ENST00000418656 ENSG00000230782 chr9 109864325 109865153 - 3 NA NA NA NA 0.0163533685546375 0 -0.857093 0
ENST00000418660 ENSG00000229520 chr13 112760409 112761196 - 3 NA NA NA NA 0.0748156311181758 0 -1.12 0
ENST00000418662 ENSG00000237928 chr1 61406067 61418521 - 3 NA NA NA NA 0.425969056818379 1 -0.931798 0
ENST00000418665 ENSG00000225437 chr6 163464012 163475193 - 3 NA NA NA NA 0.0512299954391415 0 -1.02544 0
ENST00000418666 ENSG00000225353 chr9 46270786 46274928 - 3 NA NA NA NA 0.186801292315874 0 -0.794211 0
ENST00000418679 ENSG00000238131 chr7 53994369 54015437 - 3 NA NA NA NA 0.0782043111530242 0 -0.678487 0
ENST00000418690 ENSG00000234900 chr20 10733926 10745934 - 3 NA NA NA NA 0.00610858696725847 0 -1.05638 0
ENST00000418699 ENSG00000225391 chr6 137303302 137314371 - 3 NA NA NA NA 0.0135975831037055 0 0.61344 0
ENST00000418739 ENSG00000228293 chr20 2644998 2646520 + 3 NA NA NA NA 0.242861906439778 0 -1.353 0
ENST00000418743 ENSG00000236963 chr1 20724598 20755232 - 3 NA NA NA NA 0.0568483071868315 1 -0.849548 0
ENST00000418764 ENSG00000237921 chr7 19853308 19857713 - 3 NA NA NA NA 0.0524274643098104 0 -0.862446 0
ENST00000418770 ENSG00000226266 chr2 160527223 160568529 - 3 NA 5.43531390748846 NA NA 0.0603991041804033 0 -1.03952 0
ENST00000418821 ENSG00000237057 chr17 15709980 15720943 - 3 NA NA NA NA 0.0740242988318384 0 0.0148771 0
ENST00000418834 ENSG00000236013 chr6 140404232 140409567 + 3 NA NA NA NA 0.0123093501898642 1 0.73656 0
ENST00000418837 ENSG00000232310 chr6 134846463 134861482 - 3 NA NA NA NA 0.0326896461014424 0 -1.16073 0
ENST00000418848 ENSG00000224142 chrX 109548648 109550449 - 3 NA NA NA NA 0.00754953767895222 0 0.397082 0
ENST00000418850 ENSG00000223725 chr2 208192614 208394515 - 3 NA NA NA NA 0.555222146249318 1 -0.897269 0
ENST00000418875 ENSG00000237002 chr10 36727544 36731320 + 3 NA NA NA NA 0.00155614582687343 0 -1.18542 0
ENST00000418907 ENSG00000235837 chr7 16735496 16759523 - 3 NA NA NA NA 0.0110720669611302 0 -0.977339 0
ENST00000418925 ENSG00000237463 chr1 165462310 165470907 - 3 NA NA NA NA 0.03920659137064 0 -0.967597 0
ENST00000418927 ENSG00000235269 chr14 54235660 54317600 - 3 NA NA NA NA 0.0348102896383446 0 -1.06903 0
ENST00000418941 ENSG00000225146 chr7 1068661 1083527 + 3 NA NA NA NA 0.24428680892997 0 -1.14784 0
ENST00000418942 ENSG00000232512 chr21 26467355 26475983 + 3 NA NA NA NA 0.00192085312639766 0 -0.0453485 0
ENST00000418953 ENSG00000229882 chr20 61265124 61267214 + 3 NA NA NA NA 0.403345772888205 1 -0.614633 0
ENST00000418954 ENSG00000235609 chr21 16225292 16254296 - 3 NA NA NA NA 0.000846714186319355 0 -1.02769 0
ENST00000418963 ENSG00000223522 chr2 28530558 28533326 - 3 NA NA NA NA 0.77064083191031 1 -0.905409 0
ENST00000418966 ENSG00000230565 chr10 44141390 44143467 + 3 NA NA NA NA 0.0109295990896747 0 -1.15918 0
ENST00000418968 ENSG00000236841 chr2 163018280 163029255 + 3 NA NA NA NA 0.0350298972231176 0 -1.10238 0
ENST00000418970 ENSG00000228203 chr2 7052408 7058813 - 3 NA NA NA NA 0.999279040003064 1 0.156669 0
ENST00000418972 ENSG00000225044 chr3 2004065 2029154 - 3 NA NA NA NA 0.00161293529183043 0 -1.09381 0
ENST00000418985 ENSG00000228237 chr1 47139800 47157769 + 3 NA NA NA NA 0.132585975266209 0 -0.69148 0
ENST00000418990 ENSG00000237737 chr2 74612623 74618554 + 3 NA NA NA NA 0.00358295690158064 0 0.811272 0
ENST00000418995 ENSG00000224513 chr11 3247291 3254068 + 3 NA NA NA NA 0.223509953764089 0 -1.10797 0
ENST00000419013 ENSG00000234207 chr2 22600466 22704876 + 3 NA NA NA NA 0.0832230313228091 0 -0.845682 0
ENST00000419028 ENSG00000231482 chr2 1576326 1584083 - 3 NA NA NA NA 0.00385976094741556 0 -1.16378 0
ENST00000419029 ENSG00000228073 chr2 189959789 189960884 + 3 NA NA NA NA 0.011306066100955 0 -1.34917 0
ENST00000419061 ENSG00000226149 chr6 129860493 129867773 - 3 NA NA NA NA 0.0125913530539936 0 -1.04308 0
ENST00000419064 ENSG00000233682 chr6 159586941 159588385 + 3 NA NA NA NA 0.0267092144169006 0 -0.988745 0
ENST00000419100 ENSG00000232394 chr15 28020767 28021944 + 3 NA NA NA NA 0.00735575620822079 0 -0.97311 0
ENST00000419101 ENSG00000236445 chr2 219841006 219842643 + 3 NA NA NA NA 0.209947259935072 1 -0.806497 0
ENST00000419103 ENSG00000227014 chr7 30028216 30065276 + 3 NA NA NA NA 0.00778559158069121 0 -1.19327 0
ENST00000419134 ENSG00000233330 chr6 149912891 149913799 - 3 NA NA NA NA 0.0349735072082669 0 -1.32068 0
ENST00000419144 ENSG00000230921 chr1 119911569 119912954 + 3 NA NA NA NA 0.10512412993641 0 -0.707319 0
ENST00000419158 ENSG00000236951 chrY 24247839 24293631 - 3 NA NA NA NA 0.0210449867114985 0 -0.362095 0
ENST00000419168 ENSG00000237468 chr6 146917094 146920067 - 3 NA NA NA NA 0.0763874743330884 0 -1.0909 0
ENST00000419190 ENSG00000234678 chr1 201969222 201979481 - 3 NA NA NA NA 0.249935115460518 0 -0.842284 0
ENST00000419196 ENSG00000230234 chr6 160693649 160697162 + 3 NA NA NA NA 0.019187137326658 0 -1.08534 0
ENST00000419199 ENSG00000225083 chr13 114005988 114010049 + 3 NA NA NA NA 0.0789859826644049 0 -0.852284 0
ENST00000419207 ENSG00000231248 chr9 44823713 44835521 + 3 NA NA NA NA 0.00733692743670987 0 -0.0152619 0
ENST00000419211 ENSG00000224746 chr7 135611203 135617629 + 3 NA NA NA NA 0.0258550988105375 0 -0.869883 0
ENST00000419220 ENSG00000234956 chr6 138051307 138060120 - 3 NA NA NA NA 0.0113148752585194 0 -1.09749 0
ENST00000419223 ENSG00000235774 chr2 127069991 127086709 + 3 NA NA NA NA 0.0126555014887602 0 -1.08947 0
ENST00000419225 ENSG00000236544 chr7 155213901 155249794 - 3 NA NA NA NA 0.0247692577644096 0 -0.923285 0
ENST00000419226 ENSG00000243144 chr7 90941755 90965037 + 3 NA NA NA NA 0.00899355875355026 0 -1.08978 0
ENST00000419243 ENSG00000238217 chr2 200472791 200495438 + 3 NA NA NA NA 0.127419360722456 0 -0.940657 0
ENST00000419244 ENSG00000232693 chr2 65600834 65607819 - 3 NA NA NA NA 0.00199381802596092 0 -1.15482 0
ENST00000419251 ENSG00000227769 chr2 215887284 215887842 + 3 NA NA NA NA 0.0116027825485885 0 -0.942962 0
ENST00000419257 ENSG00000226101 chr17 70068474 70089622 + 3 NA NA NA NA 0.0680575846303067 0 -1.02862 0
ENST00000419258 ENSG00000237556 chr1 112452307 112453552 + 3 NA NA NA NA 0.0372332168322693 0 -0.940279 0
ENST00000419288 ENSG00000235984 chr13 93353642 93373867 - 3 NA NA NA NA 0.0133845198747171 0 -1.03852 0
ENST00000419299 ENSG00000224924 chr21 22116057 22175404 - 3 NA NA NA NA 0.632892071648291 1 -0.980985 0
ENST00000419326 ENSG00000229424 chr7 36790292 36802686 + 3 NA NA NA NA 0.0186766326018622 0 -1.20898 0
ENST00000419364 ENSG00000236502 chr2 45167293 45169012 - 3 NA NA NA NA 0.0096030353110563 0 -0.765828 0
ENST00000419368 ENSG00000224381 chr22 29867930 29874059 - 3 NA NA NA NA 2.11671894972178e-05 0 -1.16791 0
ENST00000419371 ENSG00000228842 chr13 67433130 67489163 + 3 NA NA NA NA 0.00100634378038955 0 -1.2739 0
ENST00000419373 ENSG00000234474 chr10 118918167 118928566 - 3 NA NA NA NA 0.0277207660910023 0 -0.886076 0
ENST00000419382 ENSG00000237773 chr7 17319459 17338070 - 3 NA NA NA NA 0.0102925462481297 0 -1.20007 0
ENST00000419406 ENSG00000234973 chr10 44273010 44274273 - 3 NA NA NA NA 0.00693295395713042 0 -1.33146 0
ENST00000419415 ENSG00000226520 chr1 157995340 158000956 + 3 NA NA NA NA 0.02455758161448 0 -0.923385 0
ENST00000419422 ENSG00000232445 chr7 100951627 100954266 + 3 NA 5.31661459458401 NA NA 0.00489092553507158 0 -0.346601 0
ENST00000419428 ENSG00000226822 chr1 108614104 108617141 + 3 NA NA NA NA 0.0597719904881963 0 -1.00662 0
ENST00000419441 ENSG00000226842 chr10 32570614 32571757 + 3 NA NA NA NA 0.0201321336784363 0 -1.08279 0
ENST00000419446 ENSG00000224515 chr1 161526080 161526868 - 3 NA NA NA NA 0.00359650020080278 0 -1.1753 0
ENST00000419450 ENSG00000229051 chr1 71172136 71252151 + 3 NA NA NA NA 0.0108884199478529 0 -0.933726 0
ENST00000419459 ENSG00000233208 chr14 90921615 90925248 + 3 NA NA NA NA 0.0539983116112535 0 -0.881771 0
ENST00000419463 ENSG00000236318 chr7 17414491 17506288 + 3 NA NA NA NA 0.186478731649845 0 -1.26207 0
ENST00000419467 ENSG00000233215 chr21 23413493 23426688 - 3 NA NA NA NA 0.164618055308271 0 -1.14867 0
ENST00000419481 ENSG00000233529 chr6 30913756 30922639 - 3 NA NA NA NA 0.243186935844461 0 -0.737463 0
ENST00000419499 ENSG00000235532 chr13 74805594 74834113 + 3 NA NA NA NA 0.0226162036158489 0 -0.987987 0
ENST00000419511 ENSG00000228135 chr2 219765533 219795358 - 3 NA NA NA NA 0.184048124242366 0 -0.131443 0
ENST00000419531 ENSG00000234807 chr1 59250832 59366668 + 3 NA NA NA NA 0.0495367495809813 0 -0.621972 0
ENST00000419535 ENSG00000224101 chr7 37037401 37053235 + 3 NA NA NA NA 0.0503438481523237 0 -0.78903 0
ENST00000419571 ENSG00000231770 chr3 194305028 194310978 + 3 NA 5.38850228145331 NA NA 0.014239936535163 0 -0.235955 0
ENST00000419576 ENSG00000225337 chr9 70922309 70923361 + 3 NA NA NA NA 0.00737936489077782 0 -1.25107 0
ENST00000419578 ENSG00000224308 chr1 152902516 152921686 - 3 NA NA NA NA 0.0124507660909156 0 -1.1868 0
ENST00000419591 ENSG00000224771 chr3 10667706 10668492 - 3 NA NA NA NA 0.580028394784423 1 -0.524394 0
ENST00000419596 ENSG00000235038 chr1 58525811 58545946 + 3 NA NA NA NA 0.0516257719702663 0 -1.17702 0
ENST00000419604 ENSG00000234156 chr9 125381637 125401964 + 3 NA NA NA NA 7.81984937802731e-05 0 -1.20663 0
ENST00000419613 ENSG00000224876 chr20 31802726 31804873 - 3 NA NA NA NA 0.195586610408195 0 -1.03417 0
ENST00000419620 ENSG00000229345 chr9 98361827 98368568 - 3 NA NA NA NA 0.0283518358899659 0 -1.05152 0
ENST00000419624 ENSG00000227606 chr19 43657431 43665014 + 3 NA NA NA NA 0.110729046211592 0 -1.24109 0
ENST00000419627 ENSG00000234554 chr6 134081323 134167089 - 3 NA NA NA NA 0.00546602118262695 0 0.85344 0
ENST00000419628 ENSG00000225431 chr21 44019390 44035168 - 3 NA NA NA NA 0.364899599151067 1 0.0217324 0
ENST00000419640 ENSG00000227542 chr2 192093891 192110898 - 3 NA NA NA NA 0.0953052867784721 0 -0.90719 0
ENST00000419643 ENSG00000234892 chr22 43628147 43635016 + 3 NA NA NA NA 0.335919155051455 0 -0.835275 0
ENST00000419644 ENSG00000225952 chr1 23162206 23163342 - 3 NA NA NA NA 0.0153069577573385 0 -1.08925 0
ENST00000419650 ENSG00000232991 chr2 108370601 108428804 + 3 NA NA NA NA 0.00782077559834115 0 -0.956932 0
ENST00000419658 ENSG00000230817 chr1 83373245 83463244 + 3 NA NA NA NA 0.00708703374056861 0 -1.24317 0
ENST00000419664 ENSG00000237721 chr21 40378574 40383255 - 3 NA NA NA NA 0.0347329719379229 0 -0.891874 0
ENST00000419666 ENSG00000225280 chr20 21379531 21381015 + 3 NA NA NA NA 0.0020183533965944 0 -0.99113 0
ENST00000419667 ENSG00000230035 chr1 18493423 18505840 - 3 NA NA NA NA 0.0176649136874632 0 -1.02262 0
ENST00000419679 ENSG00000235663 chr6 31732087 31733365 - 3 NA NA NA NA 0.205143081772052 0 -1.02115 0
ENST00000419694 ENSG00000229962 chr21 26887785 26890650 - 3 NA NA NA NA 0.963274211922282 1 -1.05929 0
ENST00000419695 ENSG00000236673 chr6 132224788 132228670 + 3 NA NA NA NA 0.00521577629038936 0 0.274882 0
ENST00000419702 ENSG00000227206 chr6 29091987 29096685 + 3 NA NA NA NA 0.571726156893653 1 -0.988624 0
ENST00000419703 ENSG00000235086 chr6 159661818 159664361 + 3 NA NA NA NA 0.0219499141036366 0 -1.15555 0
ENST00000419707 ENSG00000250900 chr5 180626373 180629305 + 3 NA NA NA NA 0.00731077969352286 1 -0.343396 0
ENST00000419709 ENSG00000237174 chr6 76070565 76096096 + 3 NA NA NA NA 0.0116677389720224 0 -0.877894 0
ENST00000419713 ENSG00000229727 chr2 7561402 7590385 + 3 NA NA NA NA 0.00671862296238141 1 -1.18394 0
ENST00000419719 ENSG00000237877 chr2 186898258 186947950 - 3 NA NA NA NA 0.00248145373391574 0 -1.18863 0
ENST00000419733 ENSG00000233008 chr1 84297304 84326706 - 3 NA NA NA NA 0.0185720594766853 0 -1.0036 0
ENST00000419738 ENSG00000236656 chr1 158444244 158464676 - 3 NA NA NA NA 0.228113185233098 0 -1.25575 0
ENST00000419779 ENSG00000241125 chr10 38453576 38466958 + 3 NA NA NA NA 0.0588574370008731 0 -1.03544 0
ENST00000419784 ENSG00000236485 chr2 132741510 132751734 - 3 NA NA NA NA 0.048462775636129 0 -1.02505 0
ENST00000419786 ENSG00000225539 chr2 195209006 195284369 + 3 NA NA NA NA 0.00157423011910579 0 -1.07546 0
ENST00000419796 ENSG00000233656 chr6 11417583 11481472 + 3 NA NA NA NA 0.0162496577479952 0 0.116186 0
ENST00000419800 ENSG00000229720 chr6 169434292 169435737 - 3 NA NA NA NA 0.86277473203783 1 -1.1707 0
ENST00000419801 ENSG00000230248 chr6 108596846 108597750 + 3 NA NA NA NA 0.00521265209763766 0 -1.12503 0
ENST00000419808 ENSG00000231890 chr2 136742746 136774099 + 3 NA NA NA NA 0.0885354783346894 0 -0.402937 0
ENST00000419809 ENSG00000235495 chr2 67792736 67911209 - 3 NA NA NA NA 0.0117213379939769 0 -1.18492 0
ENST00000419815 ENSG00000233262 chr9 86893134 86905046 + 3 NA NA NA NA 0.00936079236297192 0 -0.887515 0
ENST00000419817 ENSG00000233396 chr1 145376327 145382362 - 3 NA NA NA NA 0.0744480663947099 0 -1.13082 0
ENST00000419824 ENSG00000234021 chr9 8936079 8963077 + 3 NA NA NA NA 0.0979435487732253 0 -0.97952 0
ENST00000419836 ENSG00000228636 chr10 9800746 9801200 - 3 NA 5.17235768816634 NA NA 0.349503593792329 0 -0.590435 0
ENST00000419846 ENSG00000226026 chr1 95639680 95699535 - 3 NA NA NA NA 0.00445304349899688 0 -1.1003 0
ENST00000419852 ENSG00000223534 chr6 32627657 32628506 + 3 NA NA NA NA 0.0269032284572114 0 -0.864819 0
ENST00000419853 ENSG00000228392 chr9 129032400 129038197 - 3 NA NA NA NA 0.699837397376383 1 -0.921113 0
ENST00000419860 ENSG00000237271 chr2 205092860 205099708 - 3 NA NA NA NA 0.154729635642469 0 -1.04161 0
ENST00000419863 ENSG00000238282 chr20 4456285 4505846 + 3 NA NA NA NA 0.0368826843591027 0 -0.91709 0
ENST00000419865 ENSG00000226791 chr2 99378401 99385473 - 3 NA NA NA NA 0.125555771741396 0 -0.943715 0
ENST00000419883 ENSG00000233607 chr7 114701591 114871409 - 3 NA NA NA NA 0.00269915605605202 0 -0.446043 0
ENST00000419899 ENSG00000229325 chr3 195001452 195003470 - 3 NA NA NA NA 0.0688993723391275 0 -1.17567 0
ENST00000419904 ENSG00000233339 chr2 106795998 106800253 + 3 NA NA NA NA 0.0348225626023059 0 -0.902047 0
ENST00000419921 ENSG00000234380 chr21 36118134 36120664 + 3 NA NA NA NA 0.525723254682758 1 0.974105 0
ENST00000419931 ENSG00000244558 chr20 43323717 43324725 - 3 NA NA NA NA 0.0186397233911328 0 -0.81923 0
ENST00000419944 ENSG00000232821 chr7 19152097 19153894 + 3 NA NA NA NA 0.039867987235881 0 -0.375932 0
ENST00000419957 ENSG00000229017 chr6 143287561 143358719 - 3 NA NA NA NA 0.608894542051289 1 -1.18152 0
ENST00000419973 ENSG00000244553 chr1 3652739 3654439 - 3 NA 5.41205794333966 NA NA 0.0598041331364163 0 -1.02418 0
ENST00000419983 ENSG00000227373 chr1 174084521 174129142 - 3 NA NA NA NA 0.480332616479063 1 -0.201552 0
ENST00000419993 ENSG00000230955 chr1 38326369 38327252 + 3 NA NA NA NA 0.196287252781672 0 0.315587 0
ENST00000420000 ENSG00000223727 chr3 3292371 3668980 - 3 NA NA NA NA 0.0109193107344614 0 -0.25762 0
ENST00000420016 ENSG00000233862 chr2 30334041 30359199 - 3 NA NA NA NA 0.0159225030536668 1 -1.20367 0
ENST00000420020 ENSG00000223642 chr2 160242878 160261143 + 3 NA NA NA NA 0.00303749028360099 0 -1.32873 0
ENST00000420038 ENSG00000234848 chr19 12561749 12571519 + 3 NA NA NA NA 0.0421137935933262 0 -1.35924 0
ENST00000420044 ENSG00000225956 chr20 13224711 13226016 - 3 NA NA NA NA 0.0018518091135877 0 -1.18251 0
ENST00000420049 ENSG00000223581 chr10 7139114 7139637 + 3 NA NA NA NA 0.0446635689566419 0 -1.12449 0
ENST00000420059 ENSG00000232650 chr1 119870799 119873438 + 3 NA NA NA NA 0.0523690355515646 0 -1.1157 0
ENST00000420070 ENSG00000243467 chr20 22528309 22541562 - 3 NA NA NA NA 0.113382482165 0 -1.24311 0
ENST00000420071 ENSG00000230114 chr1 49723083 49734957 + 3 NA NA NA NA 0.0164594203097483 0 -0.959756 0
ENST00000420081 ENSG00000224843 chr6 26988415 26991703 + 3 NA 5.22121391176872 NA NA 0.0345674027199852 0 -0.861671 0
ENST00000420082 ENSG00000230096 chr10 4457497 4468371 - 3 NA NA NA NA 0.0313532942582068 0 -0.792449 0
ENST00000420095 ENSG00000227110 chr3 8262834 8543341 - 3 NA NA NA NA 0.952868150258329 1 0.217462 0
ENST00000420096 ENSG00000233903 chr22 42672361 42673057 + 3 NA 5.12951110482513 NA NA 0.0535213417374488 0 -0.885765 0
ENST00000420118 ENSG00000244491 chr22 39130730 39134770 + 3 NA NA NA NA 0.17777433283027 0 -0.775796 0
ENST00000420130 ENSG00000232444 chr2 16497592 16500834 - 3 NA NA NA NA 0.00534877109625851 0 -1.2864 0
ENST00000420146 ENSG00000226680 chr7 122709303 122743643 - 3 NA NA NA NA 0.215481117737711 0 -0.508589 0
ENST00000420149 ENSG00000235412 chrY 26716349 26753172 + 3 NA NA NA NA 0.979360402411622 1 -1.24991 0
ENST00000420156 ENSG00000232895 chr1 114749049 114804900 + 3 NA NA NA NA 0.0277358621497205 0 -1.22937 0
ENST00000420160 ENSG00000237736 chrX 152435330 152439727 - 3 NA NA NA NA 0.00788378302809784 0 0.98617 0
ENST00000420161 ENSG00000243179 chr2 114737486 114740835 + 3 NA NA NA NA 0.0414657789211772 0 0.946017 0
ENST00000420168 ENSG00000226419 chr1 113499142 113511020 + 3 NA 5.30129721681628 NA NA 0.783970674657436 1 -1.183 0
ENST00000420172 ENSG00000235246 chr22 38627326 38628254 + 3 NA NA NA NA 0.0186710473256296 0 -1.15483 0
ENST00000420180 ENSG00000239446 chr22 30107809 30115703 - 3 NA NA NA NA 0.0489654030214632 0 -0.994519 0
ENST00000420184 ENSG00000223430 chr2 134311886 134315798 + 3 NA NA NA NA 0.0199145528696969 0 -1.1983 0
ENST00000420185 ENSG00000236494 chr7 33832780 33842742 - 3 NA NA NA NA 0.0809132767580233 0 0.996641 0
ENST00000420186 ENSG00000231236 chr21 28731204 28820898 - 3 NA NA NA NA 0.0104233785032401 0 -1.08271 0
ENST00000420187 ENSG00000233128 chr2 40973627 40994592 + 3 NA NA NA NA 0.00181030501410622 0 -0.870283 0
ENST00000420193 ENSG00000236671 chr10 54060563 54073888 - 3 NA NA NA NA 0.241258191508789 1 0.655163 0
ENST00000420204 ENSG00000235494 chr9 99995483 99997296 + 3 NA NA NA NA 0.0141642086483581 0 0.905629 0
ENST00000420207 ENSG00000234221 chr10 114447364 114511234 + 3 NA NA NA NA 0.0922175348786904 0 -0.562389 0
ENST00000420210 ENSG00000238121 chr13 30915496 30941804 - 3 NA NA NA NA 0.012541043789769 1 -1.27557 0
ENST00000420211 ENSG00000225387 chr1 18712323 18715008 + 3 NA NA NA NA 0.0359239074771883 0 -1.05938 0
ENST00000420213 ENSG00000237167 chr3 197185276 197193976 + 3 NA NA NA NA 0.0224720736461946 0 -1.0336 0
ENST00000420219 ENSG00000238121 chr13 30931879 30951282 - 3 NA NA NA NA 0.312775942492876 1 -0.926454 0
ENST00000420221 ENSG00000230090 chr2 5817274 5831178 - 3 NA NA NA NA 0.00299169933234435 0 -1.22044 0
ENST00000420225 ENSG00000236003 chr22 20876357 20878157 - 3 NA NA NA NA 0.184771098462989 0 -0.561141 0
ENST00000420227 ENSG00000227612 chr1 14104760 14105625 - 3 NA NA NA NA 0.230483555374144 0 -0.951213 0
ENST00000420230 ENSG00000236202 chr3 7561428 7576971 - 3 NA NA NA NA 0.121956626008668 0 -1.12754 0
ENST00000420237 ENSG00000223842 chr1 219395590 219398839 - 3 NA NA NA NA 0.919461430062455 1 -0.721066 0
ENST00000420243 ENSG00000233854 chr7 39023843 39053151 - 3 NA NA NA NA 0.00417979239981696 0 -1.02562 0
ENST00000420245 ENSG00000234459 chr7 89895348 89899530 - 3 NA NA NA NA 0.0221084163945619 0 -1.12526 0
ENST00000420253 ENSG00000228242 chr3 14186490 14189784 + 3 NA NA NA NA 0.0746808252239238 0 -0.838581 0
ENST00000420255 ENSG00000233215 chr21 23381477 23470778 - 3 NA NA NA NA 0.179405206766515 0 -1.24559 0
ENST00000420268 ENSG00000231098 chr7 133969252 133970807 + 3 NA NA NA NA 0.00462483520793078 0 -0.958015 0
ENST00000420269 ENSG00000236272 chr22 43608680 43609667 + 3 NA NA NA NA 0.00128047196265356 0 -0.857017 0
ENST00000420273 ENSG00000233754 chr21 44201184 44202343 - 3 NA NA NA NA 0.00968091967960719 0 -0.958762 0
ENST00000420315 ENSG00000228072 chr9 33512957 33514771 - 3 NA NA NA NA 0.0279839379982705 0 0.413224 0
ENST00000420327 ENSG00000225012 chrX 88678737 88696910 + 3 NA NA NA NA 0.00335712788563202 0 -1.38611 0
ENST00000420347 ENSG00000230714 chr1 218205177 218207002 + 3 NA NA NA NA 0.00157369616654342 0 -1.12924 0
ENST00000420350 ENSG00000237101 chr1 224407315 224415745 + 3 NA NA NA NA 0.0299038016685076 0 -1.10136 0
ENST00000420354 ENSG00000231949 chr1 30888672 30893955 + 3 NA NA NA NA 0.0246316398672382 0 -0.612535 0
ENST00000420356 ENSG00000227757 chr21 34285957 34443410 - 3 NA NA NA NA 0.0352798492354806 0 -0.8469 0
ENST00000420365 ENSG00000225214 chr2 152954842 152965716 + 3 NA NA NA NA 0.386933157995427 1 -0.727096 0
ENST00000420367 ENSG00000203497 chr10 112629626 112631991 - 3 NA 5.2533557943269 NA NA 0.376860010650492 1 0.393141 0
ENST00000420389 ENSG00000228478 chr6 10423373 10426409 - 3 NA NA NA NA 0.0304758974973699 0 -0.719772 0
ENST00000420391 ENSG00000236464 chr22 26557800 26560269 + 3 NA NA NA NA 0.0252536456303255 0 -1.08193 0
ENST00000420403 ENSG00000226434 chrX 13413379 13421125 + 3 NA NA NA NA 0.0154979311940365 0 0.408483 0
ENST00000420404 ENSG00000228876 chr2 16405315 16410408 + 3 NA NA NA NA 0.0448243496872493 0 -1.1142 0
ENST00000420417 ENSG00000229625 chr8 99973656 99980512 + 3 NA NA NA NA 0.256088328306583 0 0.826293 0
ENST00000420418 ENSG00000234281 chr2 211189490 211333418 + 3 NA NA NA NA 0.00737287803654967 0 -1.28942 0
ENST00000420427 ENSG00000237560 chr17 67957903 67979679 + 3 NA NA NA NA 0.0837077096620943 1 -0.969773 0
ENST00000420449 ENSG00000228204 chr7 50934444 51088749 + 3 NA NA NA NA 0.011976273516408 0 -0.920966 0
ENST00000420469 ENSG00000227135 chr1 247687981 247690054 - 3 NA NA NA NA 0.965266972654167 1 -1.08996 0
ENST00000420477 ENSG00000235621 chr20 46983957 46995507 + 3 NA NA NA NA 0.0107699357697705 1 -1.23294 0
ENST00000420494 ENSG00000224345 chr6 88410228 88411243 + 3 NA NA NA NA 0.00460210805256419 0 -1.08458 0
ENST00000420498 ENSG00000224985 chr1 161123550 161129139 - 3 NA NA NA NA 0.0419042755780263 0 -1.06389 0
ENST00000420520 ENSG00000234006 chr6 31510081 31510904 + 3 NA NA NA NA 0.693582271428014 1 0.68041 0
ENST00000420522 ENSG00000232596 chr1 4631608 4643481 + 3 NA NA NA NA 0.0133459239712296 0 -1.01288 0
ENST00000420529 ENSG00000226995 chr20 5412638 5426332 - 3 NA NA NA NA 0.195832692287254 0 -1.04513 0
ENST00000420537 ENSG00000231993 chr22 41570595 41593460 - 3 NA NA NA NA 0.00107222349561766 0 -1.2202 0
ENST00000420546 ENSG00000227898 chr9 136333982 136335880 - 3 NA NA NA NA 7.815473803217e-05 0 -0.943165 0
ENST00000420548 ENSG00000225107 chr2 146326862 146345592 - 3 NA NA NA NA 0.0141961076842652 0 -1.24733 0
ENST00000420549 ENSG00000233290 chr1 82680904 82726817 - 3 NA NA NA NA 0.0461826595846589 0 -0.938596 0
ENST00000420557 ENSG00000231690 chr6 170190417 170202969 + 3 NA NA NA NA 0.1885608133716 0 0.745113 0
ENST00000420563 ENSG00000229525 chr2 220253218 220268355 + 3 NA NA NA NA 0.0269097959207839 0 -1.06302 0
ENST00000420572 ENSG00000233358 chr6 23016954 23177212 - 3 NA NA NA NA 0.0570658237806822 0 -1.28672 0
ENST00000420579 ENSG00000228857 chr2 114588626 114589304 - 3 NA NA NA NA 0.0198229148296586 0 -0.250543 0
ENST00000420585 ENSG00000234613 chrX 45772702 45776475 - 3 NA NA NA NA 0.0189384026209133 0 -1.17655 0
ENST00000420594 ENSG00000237870 chr7 115917186 115926788 - 3 NA NA NA NA 0.00210225654579007 0 0.569492 0
ENST00000420595 ENSG00000234117 chr6 116813460 116818255 + 3 NA NA NA NA 0.00640582475821483 0 -0.534621 0
ENST00000420601 ENSG00000233342 chr6 161347401 161348194 + 3 NA NA NA NA 0.319934148166589 0 -0.996709 0
ENST00000420634 ENSG00000237986 chr10 11139277 11140123 - 3 NA NA NA NA 0.00151532480120878 0 -1.33915 0
ENST00000420644 ENSG00000229692 chr2 39220117 39220998 - 3 NA NA NA NA 0.0640424938880099 0 -1.37478 0
ENST00000420648 ENSG00000234877 chr2 78825037 78826532 + 3 NA NA NA NA 0.012626141851018 0 -1.09762 0
ENST00000420672 ENSG00000223960 chr2 179278666 179295551 + 3 NA NA NA NA 0.0153286631814606 1 -1.02017 0
ENST00000420691 ENSG00000225826 chr1 168756177 168762124 + 3 NA NA NA NA 0.00786161343140634 0 -1.17786 0
ENST00000420693 ENSG00000228886 chr13 45924458 45925485 + 3 NA NA NA NA 0.0437170643642662 0 -1.02908 0
ENST00000420694 ENSG00000225039 chr13 30993656 30996374 - 3 NA NA NA NA 0.0232021278268646 0 -0.778155 0
ENST00000420695 ENSG00000238279 chr1 153506079 153507591 + 3 NA NA NA NA 0.0154788112857565 0 -0.881018 0
ENST00000420705 ENSG00000225127 chr20 21074199 21086975 - 3 NA NA NA NA 0.00364283581063218 0 0.341601 0
ENST00000420710 ENSG00000229755 chr20 59652280 59652872 - 3 NA NA NA NA 0.0211928799731794 0 -0.592506 0
ENST00000420725 ENSG00000236513 chrX 4545241 4551613 - 3 NA NA NA NA 0.00558311158035429 0 -1.1244 0
ENST00000420748 ENSG00000231951 chr7 39649209 39649889 - 3 NA NA NA NA 0.0613154855101592 0 -1.22748 0
ENST00000420759 ENSG00000225096 chr6 58291908 58298496 + 3 NA NA NA NA 0.0519164819724135 0 -1.08971 0
ENST00000420760 ENSG00000228918 chr1 182159255 182173160 - 3 NA NA NA NA 0.00591796503188922 1 -1.06746 0
ENST00000420762 ENSG00000230024 chr1 219608494 219615984 - 3 NA NA NA NA 0.0821802692331496 0 0.67709 0
ENST00000420766 ENSG00000228679 chr6 84693447 84717042 + 3 NA NA NA NA 0.0129350406353474 0 -1.10217 0
ENST00000420773 ENSG00000237996 chr10 114843553 114846535 + 3 NA NA NA NA 0.0112974836653629 0 -1.05713 0
ENST00000420776 ENSG00000229388 chr1 28969740 28975042 + 3 NA NA NA NA 0.0401914348582404 0 -1.19109 0
ENST00000420807 ENSG00000232077 chr1 193273875 193335083 + 3 NA NA NA NA 0.029152694686189 0 -0.987752 0
ENST00000420811 ENSG00000226759 chr1 58326309 58328308 + 3 NA NA NA NA 0.0237833001739941 0 -0.43198 0
ENST00000420819 ENSG00000231683 chr6 53434079 53438063 - 3 NA NA NA NA 0.00617998797267531 0 -1.18561 0
ENST00000420821 ENSG00000224116 chr7 41733546 41752792 + 3 NA NA NA NA 0.483208869293537 1 0.17078 0
ENST00000420823 ENSG00000224957 chr3 577914 887698 + 3 NA NA NA NA 0.999799069318088 1 -0.0586401 0
ENST00000420825 ENSG00000231496 chr10 11002114 11012779 + 3 NA NA NA NA 0.0119525538673329 0 -0.926787 0
ENST00000420828 ENSG00000227718 chr2 13863173 13898277 + 3 NA NA NA NA 0.0498992792232519 0 -0.873838 0
ENST00000420845 ENSG00000232259 chr10 129727640 129732781 - 3 NA NA NA NA 0.00317871995200616 0 -0.930353 0
ENST00000420865 ENSG00000237531 chrX 950956 955100 + 3 NA NA NA NA 0.00356746980239101 0 -1.29304 0
ENST00000420870 ENSG00000235257 chr3 37832356 37903265 - 3 NA NA NA NA 0.00408689376991842 0 -0.638425 0
ENST00000420876 ENSG00000225762 chr1 47846600 47874149 - 3 NA NA NA NA 0.0416304942578055 0 -0.883727 0
ENST00000420877 ENSG00000234380 chr21 36118054 36157183 + 3 NA NA NA NA 0.644192893413942 1 0.700988 0
ENST00000420883 ENSG00000233936 chr9 138137542 138144554 - 3 NA NA NA NA 0.0248185775364873 0 -0.859831 0
ENST00000420901 ENSG00000230768 chr1 106132316 106161540 - 3 NA NA NA NA 0.0045153327303678 0 -1.10154 0
ENST00000420902 ENSG00000235111 chr22 50006305 50009364 - 3 NA NA NA NA 0.726888830280207 1 -0.812999 0
ENST00000420912 ENSG00000233760 chr7 26591441 26596819 + 3 NA NA NA NA 0.012591324755648 0 -1.08613 0
ENST00000420917 ENSG00000231729 chrX 62890076 62891382 - 3 NA NA NA NA 0.0149256052078424 0 -1.33043 0
ENST00000420928 ENSG00000225321 chr20 22260866 22263310 - 3 NA NA NA NA 0.00598696485888429 0 -0.914594 0
ENST00000420941 ENSG00000232935 chr10 128811765 128814220 - 3 NA NA NA NA 0.0884151464347372 0 -0.94391 0
ENST00000420945 ENSG00000223834 chr10 31893528 31895146 + 3 NA NA NA NA 0.00599303262388004 0 -1.02526 0
ENST00000420946 ENSG00000237184 chr17 36158869 36162759 - 3 NA NA NA NA 0.204187044120414 0 -1.01337 0
ENST00000420947 ENSG00000230102 chr3 193733232 193775468 - 3 NA NA NA NA 0.072812106374035 1 -0.498788 0
ENST00000420988 ENSG00000237736 chrX 152435672 152439737 - 3 NA NA NA NA 0.0301425402678966 0 0.690403 0
ENST00000420998 ENSG00000231944 chrX 71908800 71932190 + 3 NA NA NA NA 0.020567913877713 0 -0.979807 0
ENST00000421002 ENSG00000226968 chr13 33451569 33485788 - 3 NA NA NA NA 0.016547050718873 0 -1.22395 0
ENST00000421006 ENSG00000234548 chr3 186158193 186162847 + 3 NA NA NA NA 0.0310324758651782 0 -1.10749 0
ENST00000421019 ENSG00000224397 chr20 48894071 48894952 + 3 NA NA NA NA 0.132514821861836 1 -0.733558 0
ENST00000421020 ENSG00000231407 chr1 170479102 170501141 - 3 NA NA NA NA 0.027622441968891 0 -1.04125 0
ENST00000421034 ENSG00000223715 chr3 176344067 176352245 - 3 NA NA NA NA 0.00522826809323624 0 -1.16412 0
ENST00000421041 ENSG00000231227 chr9 126772809 126773393 + 3 NA NA NA NA 0.241954397337892 0 -1.13414 0
ENST00000421051 ENSG00000226527 chr21 34484005 34496009 - 3 NA NA NA NA 0.0135830182341084 0 -1.10246 0
ENST00000421067 ENSG00000236658 chr9 133809238 133820907 + 3 NA NA NA NA 0.303185303994994 0 -0.659431 0
ENST00000421068 ENSG00000234741 chr1 173834956 173837125 - 3 NA NA NA NA 0.0823073985285549 0 -1.2675 0
ENST00000421077 ENSG00000227912 chr10 2208526 2211654 + 3 NA NA NA NA 0.177458980182581 0 -0.736775 0
ENST00000421083 ENSG00000238057 chr2 145277421 145278445 + 3 NA NA NA NA 0.0579173660569684 0 0.714355 0
ENST00000421112 ENSG00000225649 chr2 13141789 13147122 - 3 NA NA NA NA 0.0292075167685921 0 0.700347 0
ENST00000421114 ENSG00000226487 chr1 20738797 20739746 - 3 NA NA NA NA 7.81206512646475e-05 0 -1.21794 0
ENST00000421121 ENSG00000230333 chr7 11292740 11425305 + 3 NA NA NA NA 0.999992142522274 1 -0.753946 0
ENST00000421132 ENSG00000237128 chr10 28721937 28784742 - 3 NA NA NA NA 0.00909914722452413 0 -1.40782 0
ENST00000421143 ENSG00000227906 chr20 10006723 10349451 - 3 NA NA NA NA 0.423265413245144 1 -0.80549 0
ENST00000421147 ENSG00000228437 chr1 222139683 222156485 + 3 NA NA NA NA 0.692132159256763 1 0.367279 0
ENST00000421157 ENSG00000238198 chr1 113554309 113615727 - 3 NA NA NA NA 0.0118077596982146 0 0.347451 0
ENST00000421159 ENSG00000231871 chr1 201789583 201798213 - 3 NA NA NA NA 0.567435572327436 1 -0.471784 0
ENST00000421161 ENSG00000224478 chr6 159528823 159537085 + 3 NA NA NA NA 0.281700128213186 0 -0.931531 0
ENST00000421166 ENSG00000227687 chr1 205904256 205904896 + 3 NA NA NA NA 0.0730639464320776 0 -1.02768 0
ENST00000421167 ENSG00000233848 chr6 20756334 20800925 - 3 NA NA NA NA 0.0156928188094748 0 -1.00898 0
ENST00000421168 ENSG00000247291 chr1 173204199 173446294 - 3 NA NA NA NA 0.997805986165112 1 0.584356 0
ENST00000421190 ENSG00000230731 chr13 44806061 44810195 - 3 NA NA NA NA 0.0659845121876594 0 -1.26252 0
ENST00000421204 ENSG00000244522 chr2 66666580 66667470 - 3 NA NA NA NA 0.00217986622633467 0 -1.0903 0
ENST00000421205 ENSG00000224989 chrY 19612838 19628621 + 3 NA NA NA NA 0.070462138834005 0 0.546381 0
ENST00000421219 ENSG00000234555 chr1 204100190 204101094 + 3 NA NA NA NA 0.0390515624417935 0 -0.520175 0
ENST00000421237 ENSG00000224460 chr6 143267184 143277835 - 3 NA NA NA NA 0.0236734200291339 0 -1.35275 0
ENST00000421252 ENSG00000250258 chr5 79070171 79112013 - 3 NA NA NA NA 0.0879127971236018 0 -0.107889 0
ENST00000421253 ENSG00000244625 chr22 27068819 27114355 + 3 NA NA NA NA 0.0832623295557411 1 -1.31379 0
ENST00000421256 ENSG00000226676 chr10 81390511 81391942 - 3 NA NA NA NA 0.00923460059739206 0 -0.32751 0
ENST00000421257 ENSG00000228340 chr20 58755937 58906642 + 3 NA NA NA NA 0.0117639758694879 0 -0.953709 0
ENST00000421273 ENSG00000237463 chr1 165446079 165551341 - 3 NA NA NA NA 0.298837133747587 0 -0.00611876 0
ENST00000421275 ENSG00000228350 chr3 48701209 48706607 + 3 NA 5.00208244866756 NA NA 0.0238134710158432 0 -0.983229 0
ENST00000421297 ENSG00000226206 chr9 92501142 92523200 + 3 NA NA NA NA 0.00546266519563696 0 -0.765827 0
ENST00000421310 ENSG00000236673 chr6 132223104 132228670 + 3 NA NA NA NA 0.00521103760585891 0 0.312772 0
ENST00000421318 ENSG00000224583 chr6 75352100 75361718 + 3 NA NA NA NA 0.00756250885875382 0 -1.00474 0
ENST00000421326 ENSG00000229131 chr2 140227345 140235317 + 3 NA 5.07251914550482 NA NA 0.24819548330721 0 -1.0985 0
ENST00000421375 ENSG00000233153 chr3 23236561 23244034 - 3 NA NA NA NA 0.00149696272519028 0 0.385916 0
ENST00000421378 ENSG00000233152 chr6 135963330 136011127 + 3 NA NA NA NA 1.13965036374184e-05 0 -0.899784 0
ENST00000421380 ENSG00000231476 chr7 1660290 1661041 + 3 NA NA NA NA 7.81598844963103e-05 0 -0.931743 0
ENST00000421411 ENSG00000230737 chr2 30113237 30115220 + 3 NA NA NA NA 0.0243800214346738 0 -1.0978 0
ENST00000421423 ENSG00000224243 chr13 112761433 112762329 + 3 NA NA NA NA 0.180020417510016 0 -0.898762 0
ENST00000421437 ENSG00000228509 chr2 191541670 191555098 - 3 NA NA NA NA 0.0314332853615225 0 -0.948057 0
ENST00000421447 ENSG00000229389 chr15 30345145 30365267 - 3 NA NA NA NA 0.596399040310911 1 0.86349 0
ENST00000421455 ENSG00000237928 chr1 61419726 61436417 - 3 NA NA NA NA 0.0147474867806366 1 -1.06894 0
ENST00000421465 ENSG00000228231 chr6 54230133 54231975 - 3 NA NA NA NA 0.00302467009542931 0 -0.887985 0
ENST00000421469 ENSG00000228750 chr1 6787587 6790072 + 3 NA NA NA NA 0.0365596607683108 0 -0.94961 0
ENST00000421480 ENSG00000225213 chr10 16763436 16765207 + 3 NA NA NA NA 0.0130676382729579 0 -1.29342 0
ENST00000421481 ENSG00000223381 chr10 110470276 110599121 + 3 NA NA NA NA 0.21741286759072 0 -0.970406 0
ENST00000421482 ENSG00000228658 chr9 91586553 91591213 + 3 NA NA NA NA 0.0155829240014931 0 -1.01425 0
ENST00000421483 ENSG00000232160 chrX 131351175 131564190 + 3 NA NA NA NA 0.0747457159944062 0 -0.978529 0
ENST00000421500 ENSG00000233977 chr7 55659767 55660886 + 3 NA NA NA NA 0.0567387223267301 0 -1.02579 0
ENST00000421507 ENSG00000226566 chr9 106124234 106192174 - 3 NA NA NA NA 0.113140500293466 0 -0.434 0
ENST00000421509 ENSG00000228512 chr9 120545726 120630349 + 3 NA NA NA NA 0.0134202882048126 0 -0.945075 0
ENST00000421513 ENSG00000225718 chr7 68824068 68895857 - 3 NA NA NA NA 0.0814579588255441 0 -0.748824 0
ENST00000421530 ENSG00000233693 chr1 164738353 164743878 - 3 NA NA NA NA 0.114936221621643 0 -0.957209 0
ENST00000421538 ENSG00000231711 chr22 46436146 46440490 - 3 NA NA NA NA 0.274657534892555 0 -0.646406 0
ENST00000421563 ENSG00000235497 chr2 23598100 23604170 - 3 NA NA NA NA 0.00388007853892496 0 -1.17814 0
ENST00000421575 ENSG00000228033 chr2 52949815 53137158 - 3 NA NA NA NA 0.00169906579673253 0 -1.11919 0
ENST00000421581 ENSG00000232451 chr2 23240997 23313708 - 3 NA NA NA NA 0.0888330781731838 0 -0.779805 0
ENST00000421585 ENSG00000225833 chrX 15621004 15639607 + 3 NA NA NA NA 0.0578373858533942 0 -1.12176 0
ENST00000421594 ENSG00000236016 chr6 86340107 86340841 + 3 NA NA NA NA 0.164053846893114 0 -1.29242 0
ENST00000421595 ENSG00000229694 chr9 93944339 93944999 + 3 NA NA NA NA 0.0421649683868361 0 -1.07794 0
ENST00000421597 ENSG00000227851 chr10 113109697 113111861 - 3 NA NA NA NA 0.00450085260629152 0 -1.17228 0
ENST00000421601 ENSG00000230156 chr13 107306264 107324511 + 3 NA NA NA NA 0.206566513416741 0 -1.00255 0
ENST00000421604 ENSG00000230972 chr21 24437813 24503528 + 3 NA NA NA NA 0.00693238661566296 0 -0.141974 0
ENST00000421614 ENSG00000228317 chr9 108316316 108320310 - 3 NA NA NA NA 0.00483238768116947 0 -1.14705 0
ENST00000421616 ENSG00000224066 chr1 32671099 32672415 - 3 NA NA NA NA 0.299337053604043 0 -0.770908 0
ENST00000421617 ENSG00000237342 chr14 99311233 99311934 + 3 NA NA NA NA 0.0175545714870274 0 -1.28803 0
ENST00000421619 ENSG00000224409 chr1 33183335 33190838 - 3 NA NA NA NA 0.0521083685551088 0 -0.636289 0
ENST00000421624 ENSG00000232359 chr2 151451616 151476581 - 3 NA NA NA NA 0.0793867899462899 0 -0.827181 0
ENST00000421637 ENSG00000228838 chr1 53753696 53755378 + 3 NA NA NA NA 0.191199058197388 0 0.877129 0
ENST00000421642 ENSG00000232294 chr20 51288456 51307147 + 3 NA NA NA NA 0.00213650841052651 0 -1.00782 0
ENST00000421645 ENSG00000227914 chr9 673817 685555 - 3 NA NA NA NA 0.00297999839502777 0 -1.17527 0
ENST00000421648 ENSG00000229153 chr7 143104926 143112923 + 3 NA NA NA NA 0.151499333295688 0 -1.07265 0
ENST00000421650 ENSG00000236082 chr11 131416556 131443494 + 3 NA NA NA NA 0.0243051708212684 0 -1.51584 0
ENST00000421651 ENSG00000238262 chr11 132154196 132154975 + 3 NA NA NA NA 0.0653219562623681 0 -1.16901 0
ENST00000421696 ENSG00000244337 chr2 132715850 132723108 + 3 NA NA NA NA 0.0129389656758254 0 -1.14956 0
ENST00000421718 ENSG00000231374 chr19 54617086 54617594 - 3 NA NA NA NA 0.124413052122215 0 -0.95778 0
ENST00000421730 ENSG00000235664 chr7 22928990 22980809 - 3 NA NA NA NA 0.0475453191864277 0 -0.975801 0
ENST00000421734 ENSG00000231616 chr9 86473883 86482797 + 3 NA NA NA NA 0.0774856884792292 0 -0.918547 0
ENST00000421735 ENSG00000232352 chr3 50304073 50304803 - 3 NA NA NA NA 0.00143610671286092 0 -1.04134 0
ENST00000421737 ENSG00000232316 chr6 113749742 113754623 - 3 NA NA NA NA 0.107459053541496 0 -0.956647 0
ENST00000421759 ENSG00000225187 chr2 47294961 47298343 + 3 NA NA NA NA 0.0413250729789823 0 -0.88905 0
ENST00000421764 ENSG00000234222 chr1 145493881 145507490 - 3 NA NA NA NA 0.00630739395598193 0 -1.26788 0
ENST00000421771 ENSG00000232692 chr21 27762455 27844017 + 3 NA NA NA NA 0.00291816797946797 0 -1.0344 0
ENST00000421788 ENSG00000232911 chr20 10845303 10847830 + 3 NA NA NA NA 0.00429438679060611 0 -0.957477 0
ENST00000421796 ENSG00000235979 chr17 19351428 19364026 - 3 NA NA NA NA 0.200283385179437 0 -0.901012 0
ENST00000421820 ENSG00000229774 chr2 121466839 121468093 - 3 NA NA NA NA 0.309612548794506 0 0.253099 0
ENST00000421821 ENSG00000227575 chr10 3247908 3248816 + 3 NA NA NA NA 0.026054131267723 0 -0.89097 0
ENST00000421825 ENSG00000233969 chr7 119808399 119826118 + 3 NA NA NA NA 0.0209145162615009 0 -1.09968 0
ENST00000421855 ENSG00000228678 chr9 33500946 33502751 + 3 NA NA NA NA 0.0115652019515202 0 -1.10074 0
ENST00000421863 ENSG00000230625 chr13 20651665 20653696 + 3 NA NA NA NA 0.0289377557693281 0 -0.769178 0
ENST00000421870 ENSG00000230215 chr3 184264502 184274706 - 3 NA NA NA NA 0.0513379151616766 0 0.226904 0
ENST00000421878 ENSG00000224525 chr1 242372565 242374129 + 3 NA NA NA NA 7.8221024668915e-05 0 -1.10472 0
ENST00000421894 ENSG00000235313 chr20 30150969 30151879 + 3 NA NA NA NA 0.157245210125173 0 -1.10616 0
ENST00000421907 ENSG00000237479 chr2 217731055 217732536 - 3 NA NA NA NA 0.00850554225988925 0 -1.11909 0
ENST00000421964 ENSG00000225111 chr2 208733306 208734639 - 3 NA NA NA NA 0.0479145871510629 0 -0.987279 0
ENST00000421965 ENSG00000243220 chr7 116203648 116211288 - 3 NA NA NA NA 0.157065093177896 0 -1.02367 0
ENST00000421976 ENSG00000235997 chr2 30569525 30575297 + 3 NA NA NA NA 0.115217862842557 0 0.744389 0
ENST00000421998 ENSG00000226747 chr2 186584601 186603448 - 3 NA NA NA NA 0.1072840341695 0 -1.029 0
ENST00000422010 ENSG00000232749 chr9 85068260 85070140 + 3 NA NA NA NA 0.00733781490705607 0 -0.958458 0
ENST00000422013 ENSG00000224875 chr2 42370378 42397371 - 3 NA NA NA NA 0.00545619101597976 0 -0.279684 0
ENST00000422014 ENSG00000236666 chr22 16274560 16278602 + 3 NA NA NA NA 0.390823868169634 1 -1.19323 0
ENST00000422017 ENSG00000232227 chr2 193508828 193510113 - 3 NA NA NA NA 0.00180232943669631 0 -1.37014 0
ENST00000422022 ENSG00000224167 chr1 113392698 113420489 + 3 NA NA NA NA 0.520993640051434 1 -1.1667 0
ENST00000422023 ENSG00000234675 chr6 148338558 148342110 - 3 NA NA NA NA 0.0126357160521348 0 -1.22528 0
ENST00000422040 ENSG00000228737 chr5 140997981 141006048 + 3 NA NA NA NA 0.0058296961958425 0 -1.13197 0
ENST00000422042 ENSG00000224375 chr7 134368896 134372742 + 3 NA NA NA NA 0.00742469719293912 0 -1.1419 0
ENST00000422045 ENSG00000232324 chr19 54368017 54369394 + 3 NA NA NA NA 0.0495714686373281 0 -0.417771 0
ENST00000422047 ENSG00000229563 chrX 45369729 45489447 + 3 NA NA NA NA 0.340949675985452 0 -1.01314 0
ENST00000422048 ENSG00000228933 chrX 27193037 27417114 - 3 NA NA NA NA 0.00440275925888387 0 -0.0123453 0
ENST00000422049 ENSG00000227198 chr6 31626106 31628498 + 3 NA NA NA NA 0.120140913470941 0 -0.894475 0
ENST00000422059 ENSG00000237686 chr6 43963460 44042389 - 3 NA NA NA NA 0.892208002107965 1 -0.390158 0
ENST00000422074 ENSG00000223404 chr13 88453291 88456063 + 3 NA NA NA NA 0.00196201711887979 0 -1.15097 0
ENST00000422082 ENSG00000231358 chr13 19496029 19497905 + 3 NA NA NA NA 0.0145932553306985 0 -0.801337 0
ENST00000422084 ENSG00000230746 chr7 145372975 145378462 - 3 NA NA NA NA 0.001369309040001 0 -0.949488 0
ENST00000422107 ENSG00000228988 chr1 70684272 70686706 - 3 NA NA NA NA 0.0105221424201976 0 -1.38445 0
ENST00000422116 ENSG00000225610 chr2 206854309 206865582 + 3 NA NA NA NA 0.0264827751657034 0 -1.26801 0
ENST00000422118 ENSG00000231189 chr2 224363491 224369329 + 3 NA NA NA NA 0.0485529517414762 0 0.538668 0
ENST00000422124 ENSG00000238142 chr1 17215033 17215868 - 3 NA NA NA NA 0.00886424516985333 0 0.0575455 0
ENST00000422145 ENSG00000236922 chr4 118349552 118612180 + 3 NA NA NA NA 0.0330348776126133 0 -1.15966 0
ENST00000422148 ENSG00000223576 chr13 20417276 20417812 + 3 NA NA NA NA 0.000730068702109534 0 0.472805 0
ENST00000422150 ENSG00000236724 chr9 3875584 3878809 + 3 NA NA NA NA 0.0418868947961306 0 -1.05849 0
ENST00000422153 ENSG00000224645 chr1 151313124 151314442 + 3 NA NA NA NA 0.00785241733231663 0 -1.47029 0
ENST00000422157 ENSG00000229952 chr1 147496676 147498172 + 3 NA NA NA NA 0.0465485055443672 0 -0.531711 0
ENST00000422160 ENSG00000230394 chrX 7975419 7986201 + 3 NA NA NA NA 0.13547632138914 0 -0.984593 0
ENST00000422162 ENSG00000237416 chr1 95302304 95320982 - 3 NA NA NA NA 0.0071730699803948 0 -0.0474633 0
ENST00000422178 ENSG00000234997 chr2 114182072 114182901 + 3 NA NA NA NA 0.0579111210769063 0 -1.06971 0
ENST00000422198 ENSG00000241042 chr1 59520069 59521721 - 3 NA NA NA NA 0.0548437624253258 0 -1.11775 0
ENST00000422201 ENSG00000233845 chr2 47262418 47267663 - 3 NA NA NA NA 0.057802393681398 0 -0.861276 0
ENST00000422203 ENSG00000225588 chr2 107978738 108022716 + 3 NA NA NA NA 0.664307639136484 1 0.184782 0
ENST00000422204 ENSG00000238160 chr5 131761073 131762146 - 3 NA NA NA NA 0.0298235323416895 0 -1.23198 0
ENST00000422206 ENSG00000224750 chr10 92213927 92261197 + 3 NA NA NA NA 0.999036656336054 1 -1.10467 0
ENST00000422226 ENSG00000228139 chrX 119251552 119253610 - 3 NA NA NA NA 0.0117135975708311 0 -1.4735 0
ENST00000422230 ENSG00000229043 chr7 1200130 1204211 + 3 NA NA NA NA 0.147823748262835 1 -0.965896 0
ENST00000422231 ENSG00000236051 chr13 77649649 77661911 + 3 NA NA NA NA 0.0197227174591959 0 -1.1168 0
ENST00000422239 ENSG00000227014 chr7 30028216 30065216 + 3 NA NA NA NA 0.00780309799176484 0 -1.13869 0
ENST00000422250 ENSG00000230260 chr1 197407106 197416599 - 3 NA NA NA NA 0.0581752661315524 0 -1.14709 0
ENST00000422259 ENSG00000235777 chr1 98262521 98263622 + 3 NA NA NA NA 0.00766004617166645 0 -1.38183 0
ENST00000422260 ENSG00000228276 chr7 122062056 122067495 + 3 NA NA NA NA 0.00541308059394463 0 -1.12216 0
ENST00000422271 ENSG00000230401 chr3 194485967 194489441 - 3 NA NA NA NA 0.00776032533401922 0 0.0498147 0
ENST00000422305 ENSG00000235358 chr1 41726453 41730225 + 3 NA NA NA NA 0.0167735271350611 0 -0.874651 0
ENST00000422306 ENSG00000236434 chr1 51730588 51731705 + 3 NA NA NA NA 0.274673738742535 0 0.487971 0
ENST00000422310 ENSG00000223342 chr6 6901255 6918948 + 3 NA NA NA NA 0.00882231173068742 0 -1.07786 0
ENST00000422343 ENSG00000228142 chr9 98412436 98478000 + 3 NA NA NA NA 7.81380143637413e-05 0 -0.892512 0
ENST00000422345 ENSG00000223643 chr1 17177816 17179624 - 3 NA NA NA NA 0.0358579978036768 0 -1.24115 0
ENST00000422351 ENSG00000231826 chr2 43254992 43266682 - 3 NA NA NA NA 0.224755146221721 0 0.751266 0
ENST00000422352 ENSG00000226995 chr20 5414519 5426392 - 3 NA NA NA NA 0.00999759118118596 0 -1.05428 0
ENST00000422353 ENSG00000237525 chr2 216397856 216486648 + 3 NA NA NA NA 0.00551135816592255 0 -0.899907 0
ENST00000422401 ENSG00000230442 chr7 123224913 123264636 - 3 NA NA NA NA 0.0202376218898598 0 -1.19298 0
ENST00000422405 ENSG00000225579 chr13 78402357 78408085 + 3 NA NA NA NA 0.00932803223969775 0 -1.01597 0
ENST00000422414 ENSG00000224037 chr1 234845135 234855723 + 3 NA NA NA NA 0.00613975190352082 0 -1.03333 0
ENST00000422415 ENSG00000226764 chr2 16137171 16203007 - 3 NA NA NA NA 0.0367442119443698 0 -0.474628 0
ENST00000422417 ENSG00000224198 chr1 87409368 87410425 - 3 NA NA NA NA 0.00566968626887688 0 -1.0858 0
ENST00000422430 ENSG00000236036 chr13 36271661 36273138 + 3 NA NA NA NA 0.00529582017273399 0 -0.878609 0
ENST00000422448 ENSG00000225128 chr7 85104543 85118548 + 3 NA NA NA NA 0.00508695766216114 0 -1.07891 0
ENST00000422459 ENSG00000224397 chr20 48892854 48895574 + 3 NA NA NA NA 0.992869161001089 1 -0.205192 0
ENST00000422475 ENSG00000226585 chr1 178326311 178333230 - 3 NA NA NA NA 0.999914297090105 1 0.593121 0
ENST00000422480 ENSG00000225172 chr1 198952450 198954330 + 3 NA NA NA NA 0.00880466695979112 0 0.581636 0
ENST00000422483 ENSG00000229111 chr13 48651273 48654127 + 3 NA NA NA NA 0.00769066050273045 0 -1.13676 0
ENST00000422488 ENSG00000234715 chr7 103085654 103154454 + 3 NA NA NA NA 0.0205217364675941 0 -0.911144 0
ENST00000422494 ENSG00000237396 chr20 22568160 22588155 - 3 NA NA NA NA 0.00221077039242765 0 -1.09733 0
ENST00000422510 ENSG00000233851 chr13 21579296 21592261 + 3 NA NA NA NA 0.226347424075775 0 -0.740695 0
ENST00000422528 ENSG00000229905 chr1 696291 697369 + 3 NA NA NA NA 0.042036066514222 0 -0.872327 0
ENST00000422542 ENSG00000228649 chr7 22896147 22900458 + 3 NA NA NA NA 0.00190334021519915 0 -1.085 0
ENST00000422548 ENSG00000228697 chr1 168370721 168376512 - 3 NA NA NA NA 0.0636957699909735 0 -0.824538 0
ENST00000422554 ENSG00000223716 chr9 38360424 38376427 + 3 NA NA NA NA 0.0118663771723943 0 -0.752138 0
ENST00000422558 ENSG00000226785 chr2 34608855 34860407 + 3 NA NA NA NA 0.00286279360311021 0 -1.28434 0
ENST00000422574 ENSG00000236985 chr20 16838607 16844793 - 3 NA NA NA NA 0.00793111461807368 0 -1.11502 0
ENST00000422600 ENSG00000237837 chr2 98069548 98071970 - 3 NA NA NA NA 0.0324268835602118 0 -0.960076 0
ENST00000422609 ENSG00000231914 chr13 19246967 19250303 + 3 NA NA NA NA 0.00545821185680734 0 -1.08601 0
ENST00000422615 ENSG00000227608 chr13 114110944 114116670 + 3 NA NA NA NA 0.0283834864378491 0 -0.856497 0
ENST00000422631 ENSG00000225341 chr2 131287848 131294755 + 3 NA NA NA NA 0.0500182057629297 0 -1.03737 0
ENST00000422638 ENSG00000228176 chr1 30181698 30182394 - 3 NA 4.99501817975005 NA NA 0.0166601510495914 0 -0.798939 0
ENST00000422640 ENSG00000232257 chr1 200638635 200663378 + 3 NA 5.32849093651454 NA NA 0.000536914919786714 0 0.897682 0
ENST00000422657 ENSG00000230172 chr3 14806459 14808947 - 3 NA NA NA NA 0.130939173961578 0 -1.03461 0
ENST00000422661 ENSG00000229649 chr10 103012578 103023307 - 3 NA NA NA NA 0.521472472321534 1 0.254559 0
ENST00000422666 ENSG00000232294 chr20 51301661 51307468 + 3 NA NA NA NA 0.0114262185146019 0 -0.708444 0
ENST00000422675 ENSG00000233451 chr10 22650101 22701996 + 3 NA 4.99566074901496 NA NA 0.0310676435629501 0 -0.915056 0
ENST00000422681 ENSG00000234617 chr3 43391136 43393454 - 3 NA NA NA NA 0.0800277321514605 0 -1.19833 0
ENST00000422683 ENSG00000229209 chr2 103726217 103792718 - 3 NA NA NA NA 0.00340664191044656 0 -0.111586 0
ENST00000422697 ENSG00000236414 chr7 10742303 10747033 + 3 NA NA NA NA 0.00415935523064252 0 -0.816931 0
ENST00000422700 ENSG00000228495 chr6 132453055 132458073 + 3 NA NA NA NA 0.00880291015051421 1 0.506032 0
ENST00000422709 ENSG00000248078 chr18 43914928 43917171 - 3 NA NA NA NA 0.0111770811144985 0 -1.24743 0
ENST00000422732 ENSG00000223477 chr10 47096454 47099716 - 3 NA NA NA NA 0.999240183186486 1 -0.86178 0
ENST00000422736 ENSG00000231971 chr6 134768568 134775719 - 3 NA NA NA NA 0.00529981737259684 1 -1.02666 0
ENST00000422744 ENSG00000231829 chr10 96901682 96928182 - 3 NA NA NA NA 0.215755087846928 0 -0.666176 0
ENST00000422749 ENSG00000235123 chr21 41755010 41757285 + 3 NA NA NA NA 0.210231764218557 0 -0.0813732 0
ENST00000422763 ENSG00000231131 chr10 54211074 54230293 - 3 NA NA NA NA 0.430197496117281 1 -1.0957 0
ENST00000422776 ENSG00000229502 chr6 158293603 158296242 - 3 NA NA NA NA 0.0242297624487359 0 -1.11464 0
ENST00000422807 ENSG00000227683 chr10 45659676 45676875 - 3 NA NA NA NA 0.0410430743332358 0 -1.06772 0
ENST00000422818 ENSG00000234687 chr9 99265149 99265812 + 3 NA NA NA NA 0.0306402120049856 0 -0.69911 0
ENST00000422822 ENSG00000224116 chr7 41733535 41752355 + 3 NA NA NA NA 0.459519539532831 1 0.150868 0
ENST00000422833 ENSG00000231495 chr22 28103578 28105929 + 3 NA NA NA NA 7.7953006745297e-05 0 -1.11458 0
ENST00000422837 ENSG00000227711 chr1 227698297 227708178 - 3 NA NA NA NA 0.121386016984009 0 -0.791757 0
ENST00000422841 ENSG00000225243 chr1 171168383 171193423 - 3 NA NA NA NA 0.0533353446725871 0 -1.06132 0
ENST00000422842 ENSG00000234173 chr10 56245990 56415811 + 3 NA NA NA NA 0.895660095788205 1 -1.19554 0
ENST00000422844 ENSG00000234464 chr1 238439337 238450316 + 3 NA NA NA NA 0.0129421004651063 0 -1.1385 0
ENST00000422847 ENSG00000237523 chr10 81967466 81979413 + 3 NA NA NA NA 0.644976189991028 1 -0.874086 0
ENST00000422858 ENSG00000225857 chr1 180876937 180878078 + 3 NA NA NA NA 0.0445710103473854 0 -0.960439 0
ENST00000422876 ENSG00000234884 chr22 25957091 25960117 - 3 NA NA NA NA 0.0154763628082025 0 -1.01995 0
ENST00000422894 ENSG00000227508 chr6 170584462 170588557 + 3 NA NA NA NA 0.0106750120830591 0 -1.14918 0
ENST00000422899 ENSG00000237035 chr2 199055688 199056241 - 3 NA NA NA NA 0.0177399028912326 0 -1.09428 0
ENST00000422909 ENSG00000232590 chr9 76188531 76194414 + 3 NA NA NA NA 0.0516870742753571 0 -1.25954 0
ENST00000422914 ENSG00000236120 chrX 5571462 5644346 - 3 NA NA NA NA 0.0036283453494145 0 -0.963588 0
ENST00000422917 ENSG00000235343 chr22 17227759 17229535 - 3 NA NA NA NA 0.0090659964696006 0 0.18865 0
ENST00000422930 ENSG00000227535 chr6 105278973 105293693 + 3 NA NA NA NA 0.00228138526613527 0 -1.11577 0
ENST00000422931 ENSG00000228444 chr13 76203370 76206271 - 3 NA NA NA NA 0.0733968987727113 0 -1.22436 0
ENST00000422938 ENSG00000232085 chr1 243327974 243332689 + 3 NA NA NA NA 0.0215629643590596 0 -1.09608 0
ENST00000422944 ENSG00000228022 chr6 30749735 30760027 + 3 NA NA NA NA 0.728214356126199 1 0.261598 0
ENST00000422946 ENSG00000223882 chr3 183724126 183729207 + 3 NA NA NA NA 0.0364890619839709 0 -0.744101 0
ENST00000422963 ENSG00000225299 chr10 68812367 68814786 + 3 NA NA NA NA 0.0190845116783329 0 0.39215 0
ENST00000422966 ENSG00000226576 chr10 50192609 50226942 + 3 NA NA NA NA 0.0674867327621307 0 -1.28814 0
ENST00000422977 ENSG00000221817 chr10 75255283 75256536 + 3 NA NA NA NA 0.0129953913733593 0 -1.22051 0
ENST00000422980 ENSG00000232878 chr1 97561479 97788511 + 3 NA NA NA NA 0.160274573726338 0 -1.11644 0
ENST00000422994 ENSG00000225870 chr13 111748185 111755444 + 3 NA NA NA NA 0.577339331898938 1 0.255275 0
ENST00000422996 ENSG00000225649 chr2 13142762 13147138 - 3 NA NA NA NA 0.02921241860685 0 0.812038 0
ENST00000423020 ENSG00000231977 chr20 61798149 61812255 - 3 NA NA NA NA 0.0218532243037643 0 -0.883472 0
ENST00000423028 ENSG00000232310 chr6 134846463 134852144 - 3 NA NA NA NA 0.0387223889686168 0 -1.04398 0
ENST00000423060 ENSG00000225891 chr1 26789247 26793773 - 3 NA NA NA NA 0.0194427191612201 0 -1.28274 0
ENST00000423062 ENSG00000233763 chr6 3051335 3052317 - 3 NA 5.42826764743464 NA NA 0.0292891847065845 0 -0.694879 0
ENST00000423074 ENSG00000230753 chr20 32375179 32380833 - 3 NA NA NA NA 0.160442459240651 0 -0.738705 0
ENST00000423075 ENSG00000229065 chr9 97875990 97876743 + 3 NA NA NA NA 0.0677359403804657 0 -0.976699 0
ENST00000423086 ENSG00000228290 chr6 85399223 85419252 + 3 NA NA NA NA 0.0210224982594574 0 -0.89397 0
ENST00000423099 ENSG00000223821 chr6 74201748 74202465 - 3 NA NA NA NA 0.00684811534550503 0 -1.27109 0
ENST00000423112 ENSG00000232104 chr9 3526723 3671624 + 3 NA NA NA NA 0.00404380712254938 0 -0.964572 0
ENST00000423120 ENSG00000228481 chr2 45901840 45902615 - 3 NA NA NA NA 0.0508298995195144 0 -0.760831 0
ENST00000423121 ENSG00000224358 chr1 165738166 165744413 + 3 NA NA NA NA 0.828456093236371 1 0.582695 0
ENST00000423153 ENSG00000233415 chr20 38660227 38672531 + 3 NA NA NA NA 0.517121907079707 1 -1.13901 0
ENST00000423165 ENSG00000230970 chr3 42744145 42746120 + 3 NA 5.04511116429063 NA NA 0.0201069016997756 0 -1.1861 0
ENST00000423171 ENSG00000236849 chr9 75486644 75488984 - 3 NA NA NA NA 0.0199540108968848 0 -1.0947 0
ENST00000423173 ENSG00000236181 chr10 30918477 30918992 + 3 NA NA NA NA 0.0234547238892644 0 -0.983879 0
ENST00000423187 ENSG00000226208 chr1 71181616 71185972 - 3 NA NA NA NA 7.81566679165132e-05 0 -0.402795 0
ENST00000423193 ENSG00000224239 chr3 898807 899774 + 3 NA NA NA NA 0.0367043695646705 0 0.519771 0
ENST00000423197 ENSG00000235054 chr1 4472111 4484747 + 3 NA NA NA NA 0.729792995233599 1 -0.648037 0
ENST00000423232 ENSG00000224758 chr10 134774844 134775741 - 3 NA NA NA NA 0.209016847208332 0 -1.14902 0
ENST00000423233 ENSG00000225563 chr20 52416362 52417857 - 3 NA NA NA NA 0.049432241512492 0 -1.00935 0
ENST00000423246 ENSG00000225083 chr13 114006131 114016183 + 3 NA NA NA NA 0.130266255772866 0 -0.841771 0
ENST00000423255 ENSG00000232295 chr6 71961067 72020043 - 3 NA NA NA NA 0.0670217556968561 0 -0.921673 0
ENST00000423256 ENSG00000228403 chr10 50086067 50086694 + 3 NA NA NA NA 0.00927296745144319 0 -0.911357 0
ENST00000423260 ENSG00000229931 chr6 16761369 16762883 + 3 NA 5.25177884323458 NA NA 0.0175395339212024 0 -1.45596 0
ENST00000423268 ENSG00000224658 chr6 148558721 148604544 - 3 NA NA NA NA 0.00924354855203275 0 -1.09005 0
ENST00000423269 ENSG00000229507 chr17 57707431 57709331 + 3 NA NA NA NA 0.912054510736705 1 0.284864 0
ENST00000423274 ENSG00000238141 chr21 40687633 40695144 + 3 NA NA NA NA 0.0278741915424467 0 -0.716905 0
ENST00000423276 ENSG00000236883 chr21 43159533 43161468 + 3 NA NA NA NA 0.0808521494264317 0 -1.2227 0
ENST00000423283 ENSG00000235939 chr10 50627323 50680949 + 3 NA NA NA NA 0.128734007400898 0 -0.687829 0
ENST00000423310 ENSG00000230061 chr21 45834473 45845155 - 3 NA NA NA NA 0.42216148811225 1 -0.864709 0
ENST00000423323 ENSG00000236088 chr17 13679951 13695867 - 3 NA NA NA NA 0.914704350024806 1 0.616674 0
ENST00000423326 ENSG00000236306 chr9 25780054 25784560 + 3 NA NA NA NA 0.00300344506682524 0 -1.23027 0
ENST00000423346 ENSG00000230912 chr22 39062513 39064755 - 3 NA NA NA NA 0.00371584517173489 0 -1.40489 0
ENST00000423349 ENSG00000234973 chr10 44273010 44274074 - 3 NA NA NA NA 7.80936496673741e-05 0 -1.30157 0
ENST00000423380 ENSG00000230537 chr9 93867239 93869586 - 3 NA NA NA NA 0.00321116247239905 0 0.387963 0
ENST00000423406 ENSG00000235732 chr1 228544748 228546097 + 3 NA NA NA NA 0.0187434301334799 0 -1.19501 0
ENST00000423428 ENSG00000224048 chr2 151485506 151491484 + 3 NA NA NA NA 0.0398865433490041 0 -1.13613 0
ENST00000423433 ENSG00000231156 chr2 45240353 45240807 - 3 NA NA NA NA 0.0563291106162236 0 -1.29083 0
ENST00000423440 ENSG00000231460 chr9 23829671 23849912 + 3 NA NA NA NA 0.0103604710866554 0 0.132509 0
ENST00000423442 ENSG00000234787 chr13 54689924 54707001 - 3 NA NA NA NA 0.550468939595723 1 0.826166 0
ENST00000423455 ENSG00000234960 chr9 137474325 137477036 + 3 NA NA NA NA 0.0474945419299159 0 0.0957738 0
ENST00000423460 ENSG00000232832 chr3 197765192 197766105 - 3 NA NA NA NA 0.0227258748709748 0 -1.18746 0
ENST00000423466 ENSG00000228561 chr3 177401415 177409022 + 3 NA NA NA NA 0.0378709349351637 0 -1.20342 0
ENST00000423474 ENSG00000234452 chr10 91222372 91227897 + 3 NA NA NA NA 0.119611153486925 0 -1.04796 0
ENST00000423477 ENSG00000225439 chr2 74375166 74377188 + 3 NA 5.08860548078513 NA NA 0.965334498138253 1 -1.06946 0
ENST00000423486 ENSG00000236963 chr1 20725209 20757727 - 3 NA NA NA NA 0.165901487269534 1 0.342021 0
ENST00000423489 ENSG00000237567 chr6 106060542 106080071 - 3 NA NA NA NA 0.0555984315089628 0 -0.629334 0
ENST00000423499 ENSG00000231140 chr9 39395734 39397403 - 3 NA NA NA NA 0.0479923225108819 0 0.054491 0
ENST00000423504 ENSG00000224164 chr6 24749295 24751917 + 3 NA NA NA NA 0.225431828628787 0 -0.838063 0
ENST00000423515 ENSG00000227463 chr9 86690576 86697691 + 3 NA NA NA NA 0.0056521392101614 0 -1.14299 0
ENST00000423523 ENSG00000226825 chr9 110182565 110193083 - 3 NA NA NA NA 0.0772324677655582 0 -1.17196 0
ENST00000423539 ENSG00000228079 chr2 64313484 64315380 - 3 NA NA NA NA 0.0209729227973662 0 -1.05787 0
ENST00000423541 ENSG00000232704 chr10 78042428 78044842 - 3 NA NA NA NA 0.0093554844238854 0 -1.1386 0
ENST00000423551 ENSG00000233968 chr10 20010907 20017479 - 3 NA 5.26629802025856 NA NA 0.609257112065857 1 0.495341 0
ENST00000423568 ENSG00000203498 chr6 6993424 6995787 + 3 NA NA NA NA 0.0594507757333616 0 -0.31937 0
ENST00000423593 ENSG00000237790 chr2 34292293 34294617 + 3 NA NA NA NA 0.0985904989800036 0 -1.22643 0
ENST00000423600 ENSG00000229178 chr3 195382436 195384798 - 3 NA NA NA NA 0.00316667431272488 0 -1.19157 0
ENST00000423628 ENSG00000225820 chr1 8066074 8066784 - 3 NA NA NA NA 0.00440070519966531 0 -0.131282 0
ENST00000423632 ENSG00000230054 chr9 117418584 117420052 - 3 NA NA NA NA 0.0567643506654568 0 -1.00558 0
ENST00000423637 ENSG00000236461 chr9 117881818 117900688 - 3 NA NA NA NA 0.109164500876929 0 -1.00601 0
ENST00000423643 ENSG00000224187 chr3 187676563 187684755 - 3 NA NA NA NA 0.0306543771766182 0 0.442201 0
ENST00000423663 ENSG00000228262 chr2 34902646 34947630 + 3 NA NA NA NA 0.0468348486597713 0 -0.471876 0
ENST00000423667 ENSG00000225970 chrX 142840832 142911228 + 3 NA NA NA NA 0.00533245359325319 0 -1.1872 0
ENST00000423681 ENSG00000227809 chr9 76986447 76998446 + 3 NA NA NA NA 0.0683215171723074 0 -0.950051 0
ENST00000423689 ENSG00000223561 chr7 25696691 25702561 - 3 NA NA NA NA 0.117872460866666 0 0.812955 0
ENST00000423706 ENSG00000223530 chr2 23553535 23554915 - 3 NA NA NA NA 0.0156303686448616 0 -0.919662 0
ENST00000423708 ENSG00000241441 chr14 101427163 101432103 + 3 NA NA NA NA 0.00536046723558275 0 -1.19455 0
ENST00000423712 ENSG00000234891 chr22 35099117 35100876 - 3 NA NA NA NA 0.0221240288678874 0 -1.07752 0
ENST00000423719 ENSG00000235641 chr9 93922051 93927858 + 3 NA NA NA NA 0.912894767199421 1 -1.05768 0
ENST00000423721 ENSG00000228969 chr1 179895776 179910931 - 3 NA NA NA NA 0.000654260436056234 0 -0.909039 0
ENST00000423739 ENSG00000227336 chr13 60788486 60789080 - 3 NA NA NA NA 0.00320975446000607 0 -0.901675 0
ENST00000423747 ENSG00000223537 chr6 109809109 109830496 + 3 NA NA NA NA 0.0376669512605064 0 -0.903155 0
ENST00000423755 ENSG00000234747 chr20 57476354 57476982 - 3 NA NA NA NA 0.0175128319183546 0 -1.03282 0
ENST00000423793 ENSG00000238058 chr9 138799658 138805359 + 3 NA 5.14197226870221 NA NA 0.0197831526595657 0 -1.40327 0
ENST00000423796 ENSG00000235146 chr1 523009 530148 + 3 NA NA NA NA 0.165006710807149 0 -0.91388 0
ENST00000423808 ENSG00000232079 chr21 29462633 29475109 + 3 NA NA NA NA 0.00797957501724137 1 -1.01065 0
ENST00000423819 ENSG00000230534 chr10 35386955 35389990 - 3 NA NA NA NA 0.0118098989017122 0 -0.841004 0
ENST00000423838 ENSG00000235070 chr2 227044760 227050087 - 3 NA NA NA NA 0.0718896738351849 0 -0.870961 0
ENST00000423842 ENSG00000228067 chr1 212719036 212729407 + 3 NA NA NA NA 0.0589407952611218 0 -1.11622 0
ENST00000423844 ENSG00000228183 chr1 185300389 185304171 - 3 NA NA NA NA 0.00620483098220089 0 -0.0162918 0
ENST00000423864 ENSG00000232426 chr10 48988121 48989268 - 3 NA NA NA NA 0.0121454270418562 0 0.702437 0
ENST00000423869 ENSG00000227848 chr13 48575525 48576688 + 3 NA NA NA NA 0.0170914681768547 0 -1.10666 0
ENST00000423873 ENSG00000228213 chr3 173628288 173638586 - 3 NA NA NA NA 0.0166837925003453 0 -1.21629 0
ENST00000423914 ENSG00000233403 chrX 25896456 25911661 + 3 NA NA NA NA 0.606795319564234 1 -1.12566 0
ENST00000423921 ENSG00000236009 chr1 21742815 21743867 + 3 NA NA NA NA 0.0193837387983201 0 -1.23911 0
ENST00000423922 ENSG00000229402 chr14 99624753 99626006 + 3 NA NA NA NA 0.0386701141451379 0 -0.918023 0
ENST00000423925 ENSG00000223536 chr2 16909391 16948676 + 3 NA NA NA NA 0.125372585687336 0 -1.05328 0
ENST00000423942 ENSG00000230826 chr9 126498716 126514220 + 3 NA NA NA NA 0.278406485155707 0 -1.00779 0
ENST00000423943 ENSG00000224259 chr1 159931014 159948851 + 3 NA NA NA NA 0.0114686477395918 0 -0.58302 0
ENST00000423957 ENSG00000223456 chr12 122739619 122740275 - 3 NA NA NA NA 0.00859884486954789 0 -0.165412 0
ENST00000423967 ENSG00000232698 chr21 45626408 45627282 - 3 NA NA NA NA 0.0391496718388769 0 -0.936508 0
ENST00000423976 ENSG00000234440 chr10 131702617 131703216 + 3 NA NA NA NA 0.201515101235348 0 -0.0361327 0
ENST00000423979 ENSG00000231255 chr7 86404397 86405338 - 3 NA NA NA NA 0.00113356530478285 0 -1.28422 0
ENST00000423984 ENSG00000224238 chr1 119590028 119607408 - 3 NA NA NA NA 0.000977614596367786 0 0.893843 0
ENST00000423988 ENSG00000238005 chr1 235095408 235099574 - 3 NA NA NA NA 0.0226404524857284 0 0.0180008 0
ENST00000423992 ENSG00000230590 chrX 73501540 73504697 - 3 NA NA NA NA 0.0239590139909732 0 -1.21965 0
ENST00000424017 ENSG00000244278 chr21 26427848 26442219 + 3 NA NA NA NA 0.0404081158146588 0 -0.46082 0
ENST00000424021 ENSG00000238157 chr20 25844905 25848315 + 3 NA NA NA NA 0.266623837316252 0 0.875223 0
ENST00000424026 ENSG00000225037 chrX 20158086 20158562 + 3 NA NA NA NA 0.00493100037162087 0 -1.15735 0
ENST00000424036 ENSG00000227305 chr7 62854166 62882424 + 3 NA NA NA NA 0.01001921673515 0 -0.961184 0
ENST00000424075 ENSG00000236617 chr12 133464428 133465169 + 3 NA NA NA NA 0.021821888387939 0 -1.32618 0
ENST00000424083 ENSG00000237404 chr6 19740408 19749924 - 3 NA NA NA NA 0.049233203437013 0 -1.09367 0
ENST00000424084 ENSG00000233755 chr1 25370198 25439610 - 3 NA NA NA NA 0.0412173010679955 0 -0.934279 0
ENST00000424094 ENSG00000235590 chr20 57393974 57425958 - 3 NA NA NA NA 0.0464162504480633 0 -1.02381 0
ENST00000424101 ENSG00000237773 chr7 17325901 17334846 - 3 NA NA NA NA 0.010262988603767 0 -1.04886 0
ENST00000424106 ENSG00000224798 chr13 50351804 50354767 - 3 NA NA NA NA 0.983115161472865 1 -0.535714 0
ENST00000424112 ENSG00000244502 chr3 13518482 13521553 - 3 NA NA NA NA 0.0106501973211333 0 -1.27383 0
ENST00000424126 ENSG00000229967 chrX 151077925 151082440 - 3 NA NA NA NA 0.0430941560316125 0 -1.23741 0
ENST00000424138 ENSG00000227466 chr1 66508183 66516401 - 3 NA NA NA NA 0.0178718468295258 0 0.621253 0
ENST00000424154 ENSG00000225376 chr9 104230721 104243784 + 3 NA NA NA NA 0.054382446277804 0 -0.59765 0
ENST00000424162 ENSG00000229654 chr6 107143410 107147869 + 3 NA NA NA NA 0.0649791576413312 0 -1.22708 0
ENST00000424177 ENSG00000231193 chr9 32840596 32841760 - 3 NA NA NA NA 0.0285419859840473 0 -1.25247 0
ENST00000424193 ENSG00000232903 chr10 134757471 134778928 - 3 NA NA NA NA 0.995702900984817 1 -0.79587 0
ENST00000424194 ENSG00000228878 chr7 35803374 35840226 - 3 NA NA NA NA 0.00761044728056945 0 -1.30586 0
ENST00000424211 ENSG00000231651 chrX 69672808 69675676 - 3 NA NA NA NA 0.0147013557009934 0 -0.854832 0
ENST00000424219 ENSG00000229289 chr21 20502841 20506741 + 3 NA NA NA NA 7.81804737417596e-05 0 -1.04928 0
ENST00000424242 ENSG00000235629 chr3 14689701 14690939 - 3 NA NA NA NA 0.0210112569328983 0 -1.11178 0
ENST00000424244 ENSG00000223548 chr5 131339285 131342715 + 3 NA NA NA NA 0.112866376582743 0 -0.81091 0
ENST00000424245 ENSG00000237054 chr14 23388665 23392610 + 3 NA NA NA NA 0.0680307026780029 0 -1.14064 0
ENST00000424246 ENSG00000238140 chr1 51927393 51929088 + 3 NA NA NA NA 0.321458620674462 0 -1.04861 0
ENST00000424251 ENSG00000237994 chrX 28960167 28960685 + 3 NA NA NA NA 0.00225511899926543 0 -1.38464 0
ENST00000424257 ENSG00000231626 chr2 105197279 105198348 - 3 NA NA NA NA 0.0036518641288913 0 -1.15222 0
ENST00000424274 ENSG00000232120 chr6 65087688 65122672 + 3 NA NA NA NA 0.044808524407599 0 -1.20049 0
ENST00000424283 ENSG00000236961 chr6 43690523 43705571 - 3 NA NA NA NA 0.0761285018393758 0 -0.957151 0
ENST00000424291 ENSG00000224973 chr22 34121013 34146830 + 3 NA NA NA NA 0.0217323770365645 0 -1.22071 0
ENST00000424308 ENSG00000230812 chr1 59486271 59488692 + 3 NA NA NA NA 7.79767505420014e-05 0 -1.30486 0
ENST00000424313 ENSG00000255599 chr11 115498783 115500461 + 3 NA NA NA NA 0.0718097147130485 0 0.911159 0
ENST00000424342 ENSG00000234988 chr2 101223706 101225820 + 3 NA NA NA NA 0.0178137114087026 0 -0.904992 0
ENST00000424343 ENSG00000237987 chr6 168625959 168627197 - 3 NA NA NA NA 0.170102573261875 0 -0.914391 0
ENST00000424351 ENSG00000228203 chr2 7054683 7058813 - 3 NA NA NA NA 0.0364660537963107 1 0.599825 0
ENST00000424355 ENSG00000231221 chr2 108665656 108669211 - 3 NA NA NA NA 0.00194702784395524 0 -1.13627 0
ENST00000424357 ENSG00000233147 chr1 56289480 56333921 + 3 NA NA NA NA 0.00751674492329902 0 -1.14121 0
ENST00000424364 ENSG00000230876 chr2 33066081 33127190 + 3 NA NA NA NA 0.0195303388940762 0 -1.04112 0
ENST00000424366 ENSG00000226258 chr3 6781225 6847114 - 3 NA NA NA NA 0.015474316290945 0 -1.32839 0
ENST00000424377 ENSG00000223871 chr20 21591425 21684223 - 3 NA NA NA NA 0.0463602816552641 0 -1.08934 0
ENST00000424391 ENSG00000231898 chr2 171199982 171207453 - 3 NA NA NA NA 0.00866572302775284 0 -0.924883 0
ENST00000424395 ENSG00000224819 chr2 221655798 221662613 + 3 NA NA NA NA 0.0415948311982488 0 -1.04309 0
ENST00000424417 ENSG00000254148 chr17 70036788 70053875 - 3 NA NA NA NA 0.173702727859208 0 -1.0792 0
ENST00000424418 ENSG00000225903 chr1 40099088 40099575 + 3 NA NA NA NA 0.0416336594172068 0 -0.68428 0
ENST00000424421 ENSG00000225924 chr6 149564435 149565137 - 3 NA NA NA NA 0.00366203660602141 0 -0.878369 0
ENST00000424422 ENSG00000233346 chr10 114172053 114179765 - 3 NA NA NA NA 0.0423936542459196 0 -0.858073 0
ENST00000424428 ENSG00000234855 chr10 98862513 98863504 + 3 NA NA NA NA 0.0993851098420155 0 -0.850079 0
ENST00000424434 ENSG00000225806 chr20 57456805 57463864 - 3 NA NA NA NA 0.00785139284252824 0 -1.01523 0
ENST00000424435 ENSG00000228013 chr1 154374804 154379040 - 3 NA NA NA NA 0.613704027003651 1 0.883585 0
ENST00000424451 ENSG00000228625 chr1 227366034 227371145 + 3 NA NA NA NA 0.897204346521858 1 0.439392 0
ENST00000424460 ENSG00000229970 chr7 8301894 8384146 + 3 NA 5.13089223221232 NA NA 0.290742769278114 0 -0.302005 0
ENST00000424474 ENSG00000237291 chr1 143154493 143169960 + 3 NA NA NA NA 0.377848110517665 1 -1.0913 0
ENST00000424487 ENSG00000203469 chr1 10518612 10519395 + 3 NA NA NA NA 0.0108767783389834 0 0.583312 0
ENST00000424493 ENSG00000236833 chr3 197387436 197392628 - 3 NA NA NA NA 0.101072876924061 0 -1.13341 0
ENST00000424506 ENSG00000231143 chr6 94873638 94904376 + 3 NA NA NA NA 0.0111323305170117 0 -0.809019 0
ENST00000424510 ENSG00000233729 chr2 133673130 133689067 + 3 NA NA NA NA 0.593007595025077 1 -0.999555 0
ENST00000424516 ENSG00000243004 chr7 19982842 20042467 - 3 NA NA NA NA 0.349759254628784 1 -1.0652 0
ENST00000424524 ENSG00000230223 chr13 70682044 70705678 + 3 NA NA NA NA 0.140153616406935 0 -1.19429 0
ENST00000424528 ENSG00000231269 chr1 98453556 98515161 - 3 NA NA NA NA 0.0576234523261629 0 -0.0549303 0
ENST00000424539 ENSG00000230153 chrX 150085636 150089411 + 3 NA NA NA NA 0.0162969349656853 0 -0.936505 0
ENST00000424548 ENSG00000237411 chr17 42396996 42397584 + 3 NA NA NA NA 0.0113703313583421 0 -0.400756 0
ENST00000424580 ENSG00000230922 chr22 45396446 45399500 - 3 NA NA NA NA 0.233605680847837 0 -0.897741 0
ENST00000424592 ENSG00000231740 chr1 59304120 59316926 - 3 NA NA NA NA 0.00503260819379596 0 -0.852182 0
ENST00000424605 ENSG00000236404 chr9 2535652 2570754 - 3 NA NA NA NA 0.0964316892285464 0 0.623627 0
ENST00000424612 ENSG00000227359 chr2 114435279 114461655 - 3 NA NA NA NA 0.0259512768652251 0 -0.118963 0
ENST00000424615 ENSG00000229227 chr10 46937463 46947258 - 3 NA NA NA NA 0.0180491195968461 0 -1.17926 0
ENST00000424628 ENSG00000231896 chr2 209334575 209405138 + 3 NA NA NA NA 0.0829102267351664 0 0.715778 0
ENST00000424640 ENSG00000231182 chr1 142950835 142956716 - 3 NA NA NA NA 0.00944534100946107 0 -1.3775 0
ENST00000424650 ENSG00000224204 chrX 22180850 22191100 - 3 NA NA NA NA 0.90863931628765 1 -1.01405 0
ENST00000424657 ENSG00000224387 chr1 2423739 2424697 - 3 NA NA NA NA 0.151881627070387 0 -0.484165 0
ENST00000424662 ENSG00000225129 chr20 57927250 57932829 - 3 NA NA NA NA 0.0194010894765747 0 0.305491 0
ENST00000424663 ENSG00000226889 chr1 161732646 161736000 - 3 NA NA NA NA 0.442666368199143 1 0.229073 0
ENST00000424664 ENSG00000225767 chr1 50927141 50936822 + 3 NA NA NA NA 0.072648513737392 0 -0.90556 0
ENST00000424678 ENSG00000229600 chr6 94596618 94599128 + 3 NA NA NA NA 0.00970803929125717 0 -1.16659 0
ENST00000424690 ENSG00000226779 chr3 174952651 174988885 - 3 NA NA NA NA 0.079098453894042 0 -1.13487 0
ENST00000424696 ENSG00000224260 chr1 209701800 209741018 - 3 NA NA NA NA 0.011918662663228 0 -1.00523 0
ENST00000424701 ENSG00000229775 chr10 107900049 107917903 + 3 NA NA NA NA 0.0175551579601237 0 -1.00326 0
ENST00000424725 ENSG00000231816 chr1 60238467 60254520 + 3 NA NA NA NA 0.00102576746824456 0 -1.17284 0
ENST00000424735 ENSG00000237457 chr1 190448136 190449865 + 3 NA NA NA NA 0.00518624977272512 0 -1.17264 0
ENST00000424741 ENSG00000229438 chr1 147689214 147700938 + 3 NA NA NA NA 0.228108016851172 0 -0.964344 0
ENST00000424761 ENSG00000223695 chr22 36784671 36792562 + 3 NA NA NA NA 0.116043823787527 0 -1.00081 0
ENST00000424769 ENSG00000228109 chr3 196726331 196731607 + 3 NA 5.18528926237788 NA NA 0.00997346559942749 0 -1.12831 0
ENST00000424770 ENSG00000233866 chr22 16062157 16063236 + 3 NA NA NA NA 0.537018182502848 1 0.420354 0
ENST00000424774 ENSG00000227959 chr1 16481706 16483824 + 3 NA NA NA NA 0.0563591057320965 0 -1.05073 0
ENST00000424786 ENSG00000226320 chr3 34200826 34604369 + 3 NA NA NA NA 0.138173039207792 0 -0.438081 0
ENST00000424799 ENSG00000244439 chrX 119745184 119754929 + 3 NA 5.20276403837767 NA NA 0.0358279362695308 0 -0.986465 0
ENST00000424819 ENSG00000226155 chr3 195638965 195640135 + 3 NA NA NA NA 0.00328470821527086 0 -1.42413 0
ENST00000424837 ENSG00000228961 chr21 34331196 34332874 + 3 NA NA NA NA 0.00673487427405755 0 -1.1617 0
ENST00000424850 ENSG00000227297 chr20 56174751 56176256 - 3 NA NA NA NA 0.0176946925037471 0 -0.590857 0
ENST00000424853 ENSG00000236581 chr13 33851690 33855471 + 3 NA NA NA NA 0.108906299732121 0 0.648662 0
ENST00000424868 ENSG00000230372 chr6 25061853 25063735 - 3 NA NA NA NA 0.0316585343353162 0 -0.760937 0
ENST00000424887 ENSG00000224031 chrX 102881004 102881420 - 3 NA NA NA NA 0.00929316379029901 0 -1.43846 0
ENST00000424888 ENSG00000236531 chr7 67582818 67584196 + 3 NA NA NA NA 0.0160453755579043 0 -0.817019 0
ENST00000424915 ENSG00000235261 chr3 49460379 49461864 + 3 NA NA NA NA 0.0443757584678977 0 -0.856915 0
ENST00000424921 ENSG00000225331 chr21 45578898 45579959 - 3 NA NA NA NA 0.0261269640584259 0 -0.804052 0
ENST00000424926 ENSG00000226317 chr13 85937736 86118705 + 3 NA NA NA NA 0.0428393593833184 0 -0.0870851 0
ENST00000424931 ENSG00000230506 chr20 10154168 10177638 + 3 NA NA NA NA 0.0145744453200442 0 -0.822234 0
ENST00000424933 ENSG00000236663 chr21 44560633 44561202 - 3 NA NA NA NA 7.81502351540062e-05 0 -1.08979 0
ENST00000424941 ENSG00000223387 chr3 172278691 172313397 - 3 NA NA NA NA 0.000976998905312828 0 -1.2862 0
ENST00000424953 ENSG00000223479 chr1 74100899 74175264 + 3 NA NA NA NA 0.231624079286202 0 -1.10377 0
ENST00000424968 ENSG00000224843 chr6 26988232 26991703 + 3 NA 5.17860301718123 NA NA 0.0376399964438259 0 -0.819021 0
ENST00000424980 ENSG00000233086 chr9 82120719 82147257 - 3 NA NA NA NA 0.0325582946707296 0 0.379879 0
ENST00000424982 ENSG00000232542 chr1 97859710 97885697 - 3 NA NA NA NA 0.14069266556789 0 0.529701 0
ENST00000425005 ENSG00000224189 chr2 177041208 177053207 - 3 NA NA NA NA 0.0120903484432576 0 -0.876951 0
ENST00000425008 ENSG00000233885 chr3 183525552 183526729 - 3 NA NA NA NA 0.0354836828470839 0 0.888491 0
ENST00000425010 ENSG00000236866 chr1 118146621 118148392 - 3 NA NA NA NA 0.145724277392953 0 -1.32044 0
ENST00000425021 ENSG00000235621 chr20 46988755 46989647 + 3 NA NA NA NA 0.0197020153369113 1 -1.10201 0
ENST00000425031 ENSG00000231535 chrY 2871039 2970313 + 3 NA NA NA NA 0.00753029536005646 0 -1.15063 0
ENST00000425048 ENSG00000226037 chr13 90129862 90152763 - 3 NA NA NA NA 0.305828926216629 0 -0.816503 0
ENST00000425050 ENSG00000229981 chr10 109631334 109829052 - 3 NA NA NA NA 0.118112116480024 0 -0.491325 0
ENST00000425058 ENSG00000226771 chr21 22595616 22599150 - 3 NA NA NA NA 0.0029119743455589 0 -1.25531 0
ENST00000425076 ENSG00000228192 chr1 43307569 43312058 - 3 NA 5.21009319586883 NA NA 0.0106878689753189 0 -1.30771 0
ENST00000425077 ENSG00000228596 chr7 44824649 44826939 - 3 NA NA NA NA 0.255544380176595 0 -0.571855 0
ENST00000425089 ENSG00000224984 chr6 54704916 54705653 - 3 NA NA NA NA 0.244671767339445 0 -0.687742 0
ENST00000425104 ENSG00000236358 chr1 234492752 234501574 + 3 NA NA NA NA 0.0500563306812623 0 -0.926333 0
ENST00000425113 ENSG00000232825 chr1 99469832 99614408 + 3 NA NA NA NA 0.879698314494671 1 0.668659 0
ENST00000425125 ENSG00000234275 chr2 6453086 6465778 - 3 NA NA NA NA 0.097107473141507 0 -1.05435 0
ENST00000425137 ENSG00000233472 chr10 28288717 28338544 + 3 NA NA NA NA 0.419800062605058 1 -0.699509 0
ENST00000425150 ENSG00000229151 chrX 51099796 51139314 - 3 NA NA NA NA 0.103688957981483 0 -1.08751 0
ENST00000425153 ENSG00000226078 chr9 129289897 129292622 + 3 NA NA NA NA 0.019651568694962 0 -0.0499657 0
ENST00000425157 ENSG00000228795 chr9 106006008 106015452 + 3 NA NA NA NA 0.0116564114892482 0 -0.982975 0
ENST00000425161 ENSG00000237605 chr1 206807994 206808967 - 3 NA NA NA NA 0.0140776117207471 0 -1.0773 0
ENST00000425183 ENSG00000229996 chr2 241949462 241950161 - 3 NA NA NA NA 0.00962201429405322 0 -0.978899 0
ENST00000425185 ENSG00000225446 chr1 91317316 91319843 + 3 NA NA NA NA 0.0439050640845031 0 -1.10192 0
ENST00000425189 ENSG00000225756 chr9 136519708 136522435 - 3 NA NA NA NA 0.878709434838581 1 -0.21677 0
ENST00000425192 ENSG00000228802 chr2 224830418 224832423 - 3 NA NA NA NA 0.0229207457337439 0 -1.04643 0
ENST00000425194 ENSG00000226374 chr1 4007209 4009040 - 3 NA NA NA NA 0.30132392908494 0 -1.11005 0
ENST00000425205 ENSG00000224311 chr1 27555597 27560843 - 3 NA NA NA NA 7.81225803073476e-05 0 -1.48196 0
ENST00000425212 ENSG00000231826 chr2 43260372 43266680 - 3 NA NA NA NA 0.00963856271219138 0 -0.63956 0
ENST00000425228 ENSG00000230600 chr7 62840844 62846167 - 3 NA NA NA NA 0.0302255362146561 0 -0.924803 0
ENST00000425246 ENSG00000231483 chr10 5650438 5652756 - 3 NA NA NA NA 0.0132449492378403 0 -1.15425 0
ENST00000425264 ENSG00000225936 chr10 118999111 119001434 - 3 NA NA NA NA 0.0129947589562925 0 -1.18852 0
ENST00000425271 ENSG00000229588 chr1 166304121 166304999 + 3 NA NA NA NA 7.81508784064326e-05 0 -1.03753 0
ENST00000425275 ENSG00000228028 chr3 195977420 195978525 + 3 NA NA NA NA 0.230555747258814 0 -0.976762 0
ENST00000425277 ENSG00000228133 chr17 1921177 1924000 + 3 NA NA NA NA 0.016892061405311 0 -0.782695 0
ENST00000425279 ENSG00000232294 chr20 51297967 51307119 + 3 NA NA NA NA 0.00160036259264797 0 -1.10185 0
ENST00000425290 ENSG00000238280 chr10 64553322 64565647 - 3 NA NA NA NA 0.0873546818703036 0 -0.136891 0
ENST00000425295 ENSG00000228288 chr1 202780090 202781041 + 3 NA 5.35537986128774 NA NA 0.107004615147144 0 -1.02891 0
ENST00000425296 ENSG00000224822 chr3 24496627 24500925 - 3 NA NA NA NA 0.0353510769448335 0 0.788967 0
ENST00000425301 ENSG00000229576 chr19 37726504 37726976 - 3 NA NA NA NA 7.79883041928808e-05 0 -1.28293 0
ENST00000425317 ENSG00000233181 chr1 228454507 228455299 + 3 NA NA NA NA 0.308953221488331 0 -0.127642 0
ENST00000425322 ENSG00000229379 chr7 15880922 15881985 - 3 NA NA NA NA 0.0107406894328005 0 -0.825224 0
ENST00000425325 ENSG00000225156 chr2 45181803 45195897 + 3 NA NA NA NA 0.0272043507559637 0 -0.84793 0
ENST00000425330 ENSG00000237978 chr3 178466077 178578193 - 3 NA NA NA NA 0.0123351976490394 0 -0.920145 0
ENST00000425350 ENSG00000233610 chr13 49151110 49152224 - 3 NA NA NA NA 0.123589577926435 0 -0.600421 0
ENST00000425358 ENSG00000233429 chr7 27135852 27139585 + 3 NA NA NA NA 0.00894783123677402 0 -0.939281 0
ENST00000425364 ENSG00000231046 chr6 111548950 111580237 - 3 NA NA NA NA 0.00868868812520355 0 -1.08676 0
ENST00000425365 ENSG00000238291 chr10 92222474 92227709 + 3 NA NA NA NA 0.0582754559441191 0 -1.00213 0
ENST00000425370 ENSG00000224842 chr9 129370557 129375978 - 3 NA NA NA NA 0.00469627829064392 0 -1.18882 0
ENST00000425371 ENSG00000235872 chr12 68052771 68064699 - 3 NA NA NA NA 0.00552272423722599 0 -0.627359 0
ENST00000425376 ENSG00000225298 chr21 29094717 29123552 + 3 NA NA NA NA 0.00889649306563457 0 -0.237586 0
ENST00000425385 ENSG00000229522 chr20 46612148 46613057 + 3 NA NA NA NA 0.24756195860285 0 -0.341447 0
ENST00000425405 ENSG00000233625 chr20 17868007 17868804 - 3 NA NA NA NA 0.0376338745759641 0 -0.801504 0
ENST00000425412 ENSG00000233461 chr1 231662852 231664247 - 3 NA 5.26132071350867 NA NA 0.0252758457780244 1 -1.35517 0
ENST00000425419 ENSG00000227294 chr2 107450920 107457663 + 3 NA NA NA NA 0.00734139564071633 0 -1.20457 0
ENST00000425435 ENSG00000229913 chr1 57289352 57292593 - 3 NA NA NA NA 0.59536659013925 1 -1.20358 0
ENST00000425449 ENSG00000228035 chr1 115825655 115910693 + 3 NA NA NA NA 0.00934359236740052 0 -1.0528 0
ENST00000425454 ENSG00000230115 chr3 188956475 188958383 - 3 NA NA NA NA 0.0404694229425629 0 -0.947374 0
ENST00000425470 ENSG00000224467 chr2 161952742 162016735 - 3 NA NA NA NA 0.00135086041823747 0 -1.08582 0
ENST00000425481 ENSG00000225062 chr2 219231389 219232045 - 3 NA 5.47393937525283 NA NA 0.0408807379680227 0 -0.786329 0
ENST00000425483 ENSG00000226921 chr13 114583505 114584459 - 3 NA 5.06723742434685 NA NA 0.0642713252893781 0 -0.937184 0
ENST00000425493 ENSG00000229311 chr9 44384585 44391705 + 3 NA NA NA NA 0.999999996421973 1 -1.28371 0
ENST00000425497 ENSG00000224397 chr20 48884023 48896332 + 3 NA NA NA NA 0.990386790000371 1 0.424442 0
ENST00000425503 ENSG00000237234 chr6 112475967 112479534 + 3 NA NA NA NA 0.0264696505429846 0 -0.799232 0
ENST00000425514 ENSG00000232689 chr1 242366857 242373825 - 3 NA NA NA NA 7.81759693809511e-05 0 -0.860653 0
ENST00000425517 ENSG00000223883 chr1 69521581 69650686 + 3 NA NA NA NA 0.0343654214744943 0 -0.828038 0
ENST00000425532 ENSG00000235983 chr9 33983643 33984662 + 3 NA NA NA NA 0.00558959480036736 0 -1.14039 0
ENST00000425541 ENSG00000223462 chr10 45432956 45451173 + 3 NA NA NA NA 0.00567666857914712 0 -1.10233 0
ENST00000425554 ENSG00000235358 chr1 41708045 41730230 + 3 NA NA NA NA 0.00133406805618238 0 -1.04197 0
ENST00000425576 ENSG00000230696 chr2 110352270 110363275 - 3 NA NA NA NA 0.328579218268376 0 -1.16534 0
ENST00000425578 ENSG00000235480 chr2 97193677 97198043 - 3 NA NA NA NA 0.0223798695328649 0 -1.25566 0
ENST00000425587 ENSG00000226904 chr9 70843567 70844228 + 3 NA NA NA NA 0.0053301996824182 0 -0.954706 0
ENST00000425588 ENSG00000237027 chr6 90272109 90276690 - 3 NA NA NA NA 0.0138518272111963 0 -1.06142 0
ENST00000425609 ENSG00000229928 chr13 43732767 43733602 + 3 NA NA NA NA 0.00654192399634831 0 -0.983766 0
ENST00000425631 ENSG00000231163 chr1 34334554 34351059 + 3 NA NA NA NA 0.326318563650131 0 -0.899879 0
ENST00000425632 ENSG00000228136 chr9 42275939 42298165 + 3 NA NA NA NA 0.141094127025136 0 0.527727 0
ENST00000425636 ENSG00000227617 chr2 169628463 169642939 - 3 NA NA NA NA 0.010980807585074 0 -1.03265 0
ENST00000425645 ENSG00000231335 chr4 77558776 77565521 + 3 NA NA NA NA 0.158488659056866 0 -1.11977 0
ENST00000425648 ENSG00000237356 chr14 53836099 53992960 + 3 NA NA NA NA 0.224294752993771 0 -1.25933 0
ENST00000425666 ENSG00000231107 chr9 93063184 93195771 - 3 NA NA NA NA 0.0398804065151381 0 0.987576 0
ENST00000425674 ENSG00000235016 chr3 50155598 50193453 - 3 NA NA NA NA 0.0394847999469077 1 -1.1165 0
ENST00000425678 ENSG00000231083 chr2 8741022 8763072 - 3 NA NA NA NA 0.0268068342351642 0 -0.962499 0
ENST00000425688 ENSG00000235192 chr2 166651361 166666520 + 3 NA NA NA NA 0.745530760090029 1 -0.685862 0
ENST00000425709 ENSG00000234323 chr9 109213097 109367076 + 3 NA NA NA NA 0.0332231043771549 0 -1.16596 0
ENST00000425723 ENSG00000233021 chr10 483501 487110 + 3 NA NA NA NA 0.0108133876324319 0 -0.971464 0
ENST00000425734 ENSG00000225376 chr9 104231661 104243784 + 3 NA NA NA NA 0.138321126095172 0 -0.649241 0
ENST00000425746 ENSG00000228604 chr20 21132309 21143531 - 3 NA NA NA NA 0.115071988765403 0 -1.00124 0
ENST00000425750 ENSG00000237505 chr1 89005986 89150635 - 3 NA NA NA NA 0.137395771397335 0 -1.02689 0
ENST00000425754 ENSG00000237919 chr1 70486506 70488081 - 3 NA NA NA NA 0.00374538302412108 0 -0.9854 0
ENST00000425763 ENSG00000232835 chr2 5689912 5696163 - 3 NA NA NA NA 0.0417978235016065 0 -0.930011 0
ENST00000425779 ENSG00000236498 chr2 62095567 62113217 + 3 NA NA NA NA 0.314126769120219 0 -0.96134 0
ENST00000425799 ENSG00000233386 chr3 18735379 18959184 + 3 NA NA NA NA 0.221143868931973 0 -1.09233 0
ENST00000425820 ENSG00000233589 chr1 68944812 68949222 + 3 NA NA NA NA 0.0144891142557511 0 0.492931 0
ENST00000425837 ENSG00000230435 chr7 11446582 11453705 + 3 NA NA NA NA 0.10746231262351 0 -0.426179 0
ENST00000425850 ENSG00000223751 chr2 742488 747767 + 3 NA NA NA NA 0.0218947878944995 0 -1.02193 0
ENST00000425881 ENSG00000239636 chr1 36035414 36039348 - 3 NA NA NA NA 0.0387691186666467 0 -1.22348 0
ENST00000425884 ENSG00000231365 chr1 119683019 119693557 + 3 NA NA NA NA 0.0591663425490509 0 0.508304 0
ENST00000425887 ENSG00000235584 chr2 96331832 96334010 + 3 NA NA NA NA 0.0237141559799763 0 -1.04991 0
ENST00000425894 ENSG00000229642 chr3 6004529 6165807 + 3 NA NA NA NA 0.0647289853627098 0 -1.09561 0
ENST00000425896 ENSG00000226780 chr1 206214526 206223548 - 3 NA NA NA NA 0.0133494577904325 0 -0.847773 0
ENST00000425900 ENSG00000232271 chr20 7050261 7127303 + 3 NA NA NA NA 0.0458783702643476 0 -0.960822 0
ENST00000425902 ENSG00000224714 chr10 66662885 66684276 - 3 NA NA NA NA 0.114795958592332 0 0.55213 0
ENST00000425939 ENSG00000228809 chr20 16695489 16711593 - 3 NA NA NA NA 0.151276739092217 0 0.648996 0
ENST00000425949 ENSG00000237401 chr2 4007241 4021609 - 3 NA NA NA NA 0.167593983204629 0 -0.904297 0
ENST00000425974 ENSG00000225649 chr2 13106910 13147138 - 3 NA NA NA NA 0.0295315755906998 0 0.728536 0
ENST00000425979 ENSG00000233997 chr21 23119293 23169735 + 3 NA NA NA NA 0.055754969545763 0 -0.777717 0
ENST00000425982 ENSG00000227606 chr19 43657665 43659311 + 3 NA NA NA NA 0.26461779730579 0 -1.05222 0
ENST00000425983 ENSG00000228064 chr2 151839020 151859988 + 3 NA NA NA NA 0.000936524320881302 0 -1.05727 0
ENST00000426015 ENSG00000224304 chr9 36332947 36334969 - 3 NA NA NA NA 0.00348354087885789 0 -1.18693 0
ENST00000426023 ENSG00000237807 chr8 54427731 54436491 - 3 NA NA NA NA 0.994607061379758 1 0.429393 0
ENST00000426029 ENSG00000232969 chr21 45759259 45760353 + 3 NA NA NA NA 0.0786472689919679 0 -1.32127 0
ENST00000426030 ENSG00000228686 chr1 175986413 175987896 + 3 NA NA NA NA 0.000377941726832252 0 -1.25972 0
ENST00000426058 ENSG00000228352 chr9 34089641 34096676 + 3 NA NA NA NA 0.00487240286838303 0 -0.826277 0
ENST00000426067 ENSG00000230298 chr10 30865628 30869111 + 3 NA NA NA NA 0.0106022902941077 0 -1.03697 0
ENST00000426074 ENSG00000225504 chr6 123391444 123394062 + 3 NA NA NA NA 0.00283608714654765 0 -1.25644 0
ENST00000426080 ENSG00000232820 chr17 19374432 19396222 - 3 NA NA NA NA 0.0109064523122558 0 -0.873414 0
ENST00000426090 ENSG00000225545 chr1 170556390 170557377 - 3 NA NA NA NA 7.79626317373733e-05 0 -1.07459 0
ENST00000426109 ENSG00000223711 chr3 195270871 195273479 + 3 NA NA NA NA 0.00199408003844367 0 -1.11132 0
ENST00000426122 ENSG00000228203 chr2 7053758 7058798 - 3 NA NA NA NA 0.0383495270333428 1 0.0732564 0
ENST00000426124 ENSG00000225744 chr2 112365418 112370095 + 3 NA NA NA NA 0.0740379455795506 0 -0.773392 0
ENST00000426125 ENSG00000223653 chr1 85743355 85913807 + 3 NA NA NA NA 0.0118862882904424 1 -1.36226 0
ENST00000426157 ENSG00000235204 chr9 127021529 127023435 - 3 NA NA NA NA 0.0128469128263676 0 -0.846024 0
ENST00000426166 ENSG00000237494 chr6 142572984 142580769 - 3 NA NA NA NA 0.0261896525363737 0 -1.1617 0
ENST00000426169 ENSG00000236102 chr7 156850403 156851208 - 3 NA NA NA NA 0.185498492984163 0 -0.802256 0
ENST00000426178 ENSG00000238022 chr1 165187652 165188284 + 3 NA NA NA NA 0.0389435161010546 0 -1.00508 0
ENST00000426187 ENSG00000228569 chr7 156225217 156228527 - 3 NA NA NA NA 0.00975108120943727 0 -0.942752 0
ENST00000426193 ENSG00000236861 chr7 93598754 93629684 + 3 NA NA NA NA 0.169874908965499 0 -0.797152 0
ENST00000426204 ENSG00000227531 chr9 113901526 114047116 - 3 NA NA NA NA 0.0572362486974062 0 -1.04626 0
ENST00000426205 ENSG00000231427 chr7 54398472 54417290 + 3 NA NA NA NA 0.0116823443613274 0 -0.97411 0
ENST00000426213 ENSG00000223660 chr19 54703321 54703838 - 3 NA NA NA NA 7.81425165378198e-05 0 -1.02524 0
ENST00000426218 ENSG00000229271 chr3 16729493 16738986 - 3 NA NA NA NA 0.00861974553451805 0 -1.06275 0
ENST00000426234 ENSG00000227323 chr10 78664583 78709221 + 3 NA NA NA NA 0.25190516954209 0 -1.10762 0
ENST00000426237 ENSG00000235527 chr1 114470257 114472114 - 3 NA NA NA NA 0.036982260687375 0 -1.2622 0
ENST00000426251 ENSG00000236656 chr1 158444246 158464507 - 3 NA NA NA NA 0.00103434225275489 0 -1.27933 0
ENST00000426260 ENSG00000230525 chr2 67131568 67198594 + 3 NA NA NA NA 0.221785376347714 0 -1.01053 0
ENST00000426262 ENSG00000225006 chr1 188477669 188505596 + 3 NA NA NA NA 0.0603196170225177 0 -1.0846 0
ENST00000426270 ENSG00000233554 chr9 33166973 33179708 + 3 NA NA NA NA 0.364613561914731 1 -1.05396 0
ENST00000426275 ENSG00000234998 chr1 120906609 120935761 + 3 NA NA NA NA 0.0388159462019819 0 -1.13144 0
ENST00000426309 ENSG00000228918 chr1 182098445 182213534 - 3 NA NA NA NA 0.980209249439773 1 0.718367 0
ENST00000426315 ENSG00000225552 chr3 175490933 175494121 - 3 NA NA NA NA 0.0149129267787835 0 -1.21585 0
ENST00000426321 ENSG00000229283 chr1 111860222 111866603 - 3 NA NA NA NA 0.0234004968826675 0 -1.10273 0
ENST00000426340 ENSG00000237644 chr13 20252830 20253837 + 3 NA NA NA NA 0.00406144739231201 0 -1.26111 0
ENST00000426353 ENSG00000224621 chr1 16485761 16488378 + 3 NA NA NA NA 0.0179855708397658 0 -1.07088 0
ENST00000426354 ENSG00000230120 chr22 32555441 32556379 - 3 NA NA NA NA 0.209113459407493 0 -1.11254 0
ENST00000426356 ENSG00000225718 chr7 68734765 68736993 - 3 NA NA NA NA 0.0104395205542566 0 -0.896758 0
ENST00000426358 ENSG00000232920 chr9 37073528 37075789 - 3 NA NA NA NA 0.231430774830904 0 -1.05531 0
ENST00000426365 ENSG00000225889 chr2 64454995 64478478 + 3 NA NA NA NA 0.0247207161140261 0 -1.12477 0
ENST00000426374 ENSG00000227089 chr6 21354642 21355527 + 3 NA NA NA NA 0.00885365008632157 0 -1.0614 0
ENST00000426386 ENSG00000235096 chr1 246196853 246198905 + 3 NA NA NA NA 0.0654372242184214 0 0.467667 0
ENST00000426418 ENSG00000234052 chr21 29011012 29025810 + 3 NA NA NA NA 0.0592366560581278 0 -1.33444 0
ENST00000426428 ENSG00000236963 chr1 20687072 20755275 - 3 NA NA NA NA 0.557650770705606 1 -0.551034 0
ENST00000426453 ENSG00000231441 chr6 56708800 56728876 + 3 NA NA NA NA 0.787050141032445 1 -1.05827 0
ENST00000426468 ENSG00000230266 chr3 194868620 194873192 + 3 NA NA NA NA 0.0332849488685858 0 -0.878658 0
ENST00000426489 ENSG00000238007 chr17 27342360 27343530 + 3 NA NA NA NA 0.0140306402422821 0 -0.90069 0
ENST00000426491 ENSG00000227906 chr20 10055085 10200154 - 3 NA NA NA NA 0.0196342304049687 1 -0.905016 0
ENST00000426495 ENSG00000224386 chr3 11760915 11770134 + 3 NA NA NA NA 0.181567725438998 0 -1.03487 0
ENST00000426504 ENSG00000234190 chr1 147249700 147261065 + 3 NA NA NA NA 0.0147176826268443 0 -0.881479 0
ENST00000426509 ENSG00000237585 chr13 45225948 45275152 + 3 NA NA NA NA 0.0171871256886788 0 -1.08469 0
ENST00000426515 ENSG00000235933 chr1 116706905 116708862 + 3 NA NA NA NA 0.0240514282012222 0 -0.91339 0
ENST00000426527 ENSG00000223634 chr2 23580387 23583247 - 3 NA NA NA NA 0.024631567594632 0 -0.890408 0
ENST00000426528 ENSG00000239407 chrX 102139342 102161086 + 3 NA NA NA NA 0.0650757232633414 0 0.74684 0
ENST00000426534 ENSG00000232079 chr21 29420733 29509930 + 3 NA NA NA NA 0.0994072889985099 1 0.0323873 0
ENST00000426539 ENSG00000236289 chr2 16190549 16225923 + 3 NA NA NA NA 0.0754452041407607 0 -1.09257 0
ENST00000426547 ENSG00000233470 chr6 50481748 50488817 + 3 NA NA NA NA 0.00706340472766991 0 -0.976274 0
ENST00000426550 ENSG00000226587 chr7 62787052 62814704 - 3 NA NA NA NA 0.00937219631064445 0 -1.18234 0
ENST00000426575 ENSG00000227740 chr1 175873898 175889649 - 3 NA NA NA NA 0.0832818042547066 0 -0.686887 0
ENST00000426578 ENSG00000229356 chr21 45870869 45875167 - 3 NA NA NA NA 0.00834690699501591 0 -1.19592 0
ENST00000426609 ENSG00000223870 chr21 26499782 26507561 + 3 NA NA NA NA 0.00536366443760146 0 -1.21814 0
ENST00000426615 ENSG00000226363 chr2 177042909 177043737 + 3 NA NA NA NA 0.0189571415254575 0 -1.01394 0
ENST00000426634 ENSG00000236861 chr7 93598760 93640425 + 3 NA NA NA NA 0.0811591002248364 0 -0.942882 0
ENST00000426643 ENSG00000228962 chr6 32358287 32361463 + 3 NA NA NA NA 0.243893713257321 0 -0.956091 0
ENST00000426697 ENSG00000224918 chr3 95031 96029 - 3 NA NA NA NA 0.0162826023444527 0 -0.807868 0
ENST00000426699 ENSG00000229308 chrY 3904538 3968361 + 3 NA NA NA NA 0.417331641861969 1 -0.421717 0
ENST00000426702 ENSG00000223791 chr3 23845515 23848396 - 3 NA NA NA NA 0.091997644089308 0 -1.27536 0
ENST00000426704 ENSG00000228395 chr9 131302817 131305965 - 3 NA NA NA NA 0.00181080380685989 1 0.662294 0
ENST00000426709 ENSG00000231605 chr1 167145154 167165026 - 3 NA NA NA NA 0.0382121255970222 1 -1.08039 0
ENST00000426715 ENSG00000237737 chr2 74612624 74619031 + 3 NA NA NA NA 0.0333741610465404 0 0.645606 0
ENST00000426716 ENSG00000236356 chr2 144557036 144577168 + 3 NA NA NA NA 0.00475583517038601 0 -1.05847 0
ENST00000426737 ENSG00000230290 chr6 109244179 109245306 - 3 NA NA NA NA 0.0210038063610309 0 -0.881026 0
ENST00000426752 ENSG00000229775 chr10 107944143 107959138 + 3 NA NA NA NA 0.254682593779037 0 0.678479 0
ENST00000426753 ENSG00000228340 chr20 58662895 58676427 + 3 NA NA NA NA 0.00780766121436088 0 0.283715 0
ENST00000426764 ENSG00000225408 chr9 5719021 5720244 - 3 NA NA NA NA 0.0923183195068851 0 -1.24992 0
ENST00000426771 ENSG00000223563 chr21 28261695 28312061 + 3 NA NA NA NA 0.0162948596506977 0 -1.06487 0
ENST00000426775 ENSG00000235782 chr1 71413062 71417176 + 3 NA NA NA NA 0.00841881688924708 0 -1.21543 0
ENST00000426785 ENSG00000236671 chr10 54011725 54057675 - 3 NA NA NA NA 0.0139509125039428 1 -1.14226 0
ENST00000426794 ENSG00000230285 chr1 86064814 86066417 + 3 NA NA NA NA 0.0239705538362452 0 -0.968019 0
ENST00000426811 ENSG00000236892 chr10 3574286 3579223 - 3 NA NA NA NA 0.03403246914596 0 -1.00894 0
ENST00000426818 ENSG00000227734 chr10 19579152 19580409 - 3 NA NA NA NA 0.00466567824523454 0 -1.36237 0
ENST00000426839 ENSG00000230423 chr6 171044839 171045633 + 3 NA 5.20715631602632 NA NA 0.0103104180250794 0 -0.904896 0
ENST00000426840 ENSG00000234384 chr13 91145541 91187334 + 3 NA NA NA NA 0.0462342737646253 0 -1.09173 0
ENST00000426860 ENSG00000236199 chr9 2041900 2046023 - 3 NA NA NA NA 0.0121446119539583 0 -1.31887 0
ENST00000426870 ENSG00000236193 chr2 214020530 214032436 - 3 NA NA NA NA 0.00812490538870325 0 -0.92374 0
ENST00000426881 ENSG00000237954 chr1 95821575 95846556 - 3 NA NA NA NA 0.0657680745573392 0 -0.109418 0
ENST00000426892 ENSG00000226087 chr2 47454056 47466364 + 3 NA NA NA NA 0.0385887002356707 0 -0.974288 0
ENST00000426899 ENSG00000227373 chr1 174084438 174128291 - 3 NA NA NA NA 0.00446936678642117 1 -0.347661 0
ENST00000426901 ENSG00000225632 chr1 54751078 54753044 + 3 NA NA NA NA 0.178820900911086 0 -1.10588 0
ENST00000426904 ENSG00000238062 chr2 231852760 231860747 - 3 NA NA NA NA 0.166820927066727 1 -0.838821 0
ENST00000426922 ENSG00000232624 chr10 29095876 29097148 + 3 NA NA NA NA 0.00535640930232752 0 -1.16845 0
ENST00000426929 ENSG00000230184 chr1 246484965 246485740 - 3 NA NA NA NA 0.00504518895320917 0 -1.16065 0
ENST00000426946 ENSG00000233242 chr9 37112915 37115487 - 3 NA NA NA NA 0.406611159200181 1 -0.954342 0
ENST00000426963 ENSG00000232286 chr20 51474877 51479394 - 3 NA NA NA NA 0.0596946218966652 0 -1.07948 0
ENST00000426965 ENSG00000237380 chr2 176999334 177001826 - 3 NA NA NA NA 0.312138328019743 0 -1.18378 0
ENST00000426969 ENSG00000235665 chr2 8062556 8119441 - 3 NA NA NA NA 0.999999804009571 1 -0.985914 0
ENST00000426991 ENSG00000229152 chr13 111547406 111551519 - 3 NA 5.25925207651769 NA NA 0.00372361081801624 0 -1.24725 0
ENST00000427011 ENSG00000233981 chr6 14005151 14007132 + 3 NA NA NA NA 0.00541309183796416 0 -1.41746 0
ENST00000427019 ENSG00000234796 chr2 906612 916810 - 3 NA NA NA NA 0.139983114234732 0 -0.488088 0
ENST00000427022 ENSG00000214955 chr21 35577356 35697334 + 3 NA NA NA NA 0.27184789757557 0 -0.975647 0
ENST00000427035 ENSG00000229569 chr10 80760241 80763560 - 3 NA NA NA NA 0.523113421408603 1 0.702152 0
ENST00000427039 ENSG00000237461 chr9 102348068 102582171 - 3 NA NA NA NA 0.0313294779153835 0 -1.05641 0
ENST00000427042 ENSG00000223826 chr2 102095852 102103284 + 3 NA NA NA NA 0.0478533123369867 0 -0.774293 0
ENST00000427045 ENSG00000238217 chr2 200472791 200495210 + 3 NA NA NA NA 0.00782227630243613 0 -0.747861 0
ENST00000427046 ENSG00000237934 chr1 29550445 29551328 + 3 NA NA NA NA 0.00333612879103092 0 -1.13519 0
ENST00000427064 ENSG00000238031 chr3 194548619 194553321 + 3 NA NA NA NA 0.0424036939597014 0 -1.24087 0
ENST00000427073 ENSG00000230033 chr7 156737415 156738339 + 3 NA NA NA NA 0.0483387759073045 0 -0.796837 0
ENST00000427085 ENSG00000225746 chr14 101415315 101419089 + 3 NA NA NA NA 0.00677962883140817 0 -1.27774 0
ENST00000427108 ENSG00000237877 chr2 186898222 186946072 - 3 NA NA NA NA 0.0182215211016317 0 -1.13775 0
ENST00000427111 ENSG00000237248 chr12 9392599 9395635 + 3 NA NA NA NA 0.00585668037719768 0 -0.747688 0
ENST00000427116 ENSG00000228676 chr3 171758836 171760763 - 3 NA NA NA NA 0.134655409606017 0 -0.631346 0
ENST00000427145 ENSG00000229699 chr1 153146994 153164152 + 3 NA NA NA NA 0.093499676655929 0 -1.06217 0
ENST00000427151 ENSG00000238184 chr11 2349979 2399219 - 3 NA NA NA NA 0.0279724246982906 0 -1.08152 0
ENST00000427157 ENSG00000230943 chr6 113944737 113971276 - 3 NA NA NA NA 0.0213510092224727 0 -1.34378 0
ENST00000427161 ENSG00000232035 chr9 10631750 10632203 - 3 NA NA NA NA 0.00170751397915933 0 -0.891505 0
ENST00000427173 ENSG00000236720 chr1 177669659 177679465 + 3 NA NA NA NA 0.0130371143982154 0 -1.13573 0
ENST00000427176 ENSG00000234116 chr1 243169147 243170770 - 3 NA NA NA NA 0.138915738394953 0 -1.06144 0
ENST00000427182 ENSG00000228048 chr10 57265979 57272977 + 3 NA NA NA NA 0.015686363140556 0 -1.31 0
ENST00000427196 ENSG00000232940 chr6 33217373 33222766 + 3 NA NA NA NA 0.0381030269034018 0 0.377767 0
ENST00000427204 ENSG00000241374 chr1 16859035 16861505 - 3 NA NA NA NA 0.110919363145177 0 0.755918 0
ENST00000427232 ENSG00000234244 chr10 19035362 19036782 + 3 NA NA NA NA 0.00635234687534814 0 -1.06454 0
ENST00000427243 ENSG00000224093 chr1 94057807 94067997 + 3 NA NA NA NA 0.361062587107335 1 -0.656974 0
ENST00000427246 ENSG00000226602 chr9 131448620 131449914 + 3 NA NA NA NA 0.443553649182748 1 -0.284508 0
ENST00000427247 ENSG00000224222 chr10 71754382 71767592 - 3 NA NA NA NA 0.276144676450264 0 -0.692855 0
ENST00000427252 ENSG00000228287 chr22 19696897 19702318 - 3 NA NA NA NA 0.0832567900120464 0 -0.889638 0
ENST00000427258 ENSG00000235845 chr3 44940670 44942417 + 3 NA NA NA NA 0.182997847098753 0 -0.609141 0
ENST00000427269 ENSG00000226747 chr2 186584939 186605206 - 3 NA NA NA NA 0.106921921533026 0 -0.959378 0
ENST00000427273 ENSG00000236202 chr3 7561825 7602020 - 3 NA NA NA NA 0.020282672926238 0 -0.692435 0
ENST00000427276 ENSG00000226673 chr6 14280358 14285376 - 3 NA NA NA NA 0.409759759233144 1 -1.15338 0
ENST00000427278 ENSG00000238057 chr2 145275982 145278683 + 3 NA NA NA NA 0.206634820170467 0 0.596052 0
ENST00000427290 ENSG00000231246 chr1 112719856 112903150 - 3 NA NA NA NA 0.0363501993510109 0 0.715775 0
ENST00000427299 ENSG00000234787 chr13 54698459 54706748 - 3 NA NA NA NA 0.109444567147324 1 -1.38004 0
ENST00000427302 ENSG00000237058 chr1 2564007 2568059 + 3 NA NA NA NA 0.024740222584892 0 -0.954975 0
ENST00000427303 ENSG00000244558 chr20 43340503 43374662 - 3 NA NA NA NA 0.0393055429914472 0 -1.09073 0
ENST00000427319 ENSG00000236335 chr1 30882407 30884485 - 3 NA NA NA NA 0.0404436729406795 0 -0.795457 0
ENST00000427327 ENSG00000224038 chr9 39384503 39405302 - 3 NA NA NA NA 0.0262178251760034 0 -0.836461 0
ENST00000427339 ENSG00000232188 chr1 160901529 160904170 - 3 NA NA NA NA 0.0506046167158498 0 -1.18741 0
ENST00000427341 ENSG00000228951 chr10 5658825 5660124 - 3 NA NA NA NA 0.014107059647689 0 -0.918609 0
ENST00000427343 ENSG00000237737 chr2 74612630 74619360 + 3 NA NA NA NA 0.0852560447833307 0 0.858821 0
ENST00000427348 ENSG00000227195 chr20 26167655 26189869 - 3 NA NA NA NA 0.00761674501281562 0 -1.33179 0
ENST00000427379 ENSG00000227356 chr10 99588235 99609535 - 3 NA NA NA NA 0.00191159463080273 0 -1.01172 0
ENST00000427387 ENSG00000230846 chr9 84542936 84546283 - 3 NA NA NA NA 0.0450745589926887 0 -1.13095 0
ENST00000427392 ENSG00000231840 chr7 142952357 142983756 - 3 NA NA NA NA 0.0254261666539163 0 -0.997645 0
ENST00000427446 ENSG00000228159 chr21 14918354 14930782 + 3 NA NA NA NA 0.0564171540635266 0 -1.09603 0
ENST00000427451 ENSG00000235123 chr21 41755010 41757285 + 3 NA NA NA NA 0.210854299221268 0 -0.126525 0
ENST00000427460 ENSG00000231178 chr6 159774954 159775705 - 3 NA NA NA NA 0.0013636151351938 0 -0.964417 0
ENST00000427471 ENSG00000237556 chr1 112452270 112453553 + 3 NA NA NA NA 0.0334952026614466 0 -0.864516 0
ENST00000427492 ENSG00000233144 chr10 75141191 75143254 + 3 NA NA NA NA 0.00805442611347229 0 -0.986932 0
ENST00000427509 ENSG00000238113 chr9 66457285 66466010 + 3 NA NA NA NA 0.00399716978113321 1 -1.15875 0
ENST00000427517 ENSG00000233093 chrX 135721899 135724588 + 3 NA NA NA NA 0.0446569238987374 0 0.560088 0
ENST00000427540 ENSG00000225265 chr1 222763273 222766075 + 3 NA 5.48406758304399 NA NA 0.129319596810776 1 -1.16457 0
ENST00000427547 ENSG00000229225 chr1 63543752 63544702 - 3 NA NA NA NA 7.79799597177796e-05 0 -1.11754 0
ENST00000427551 ENSG00000234230 chrX 24164342 24167771 - 3 NA NA NA NA 0.00529469608963529 0 -1.25512 0
ENST00000427579 ENSG00000223859 chr2 67267678 67269098 + 3 NA NA NA NA 0.00251500918534185 0 -1.20434 0
ENST00000427598 ENSG00000244558 chr20 43323533 43367537 - 3 NA NA NA NA 0.0562877203628761 0 -0.857229 0
ENST00000427609 ENSG00000232598 chr6 36907863 36912451 + 3 NA NA NA NA 0.0063139803748583 0 -1.1496 0
ENST00000427610 ENSG00000236842 chr10 77190329 77191346 - 3 NA NA NA NA 0.00666116440885795 0 -1.11103 0
ENST00000427615 ENSG00000224048 chr2 151485569 151491854 + 3 NA NA NA NA 0.0172427438184069 0 -1.12884 0
ENST00000427619 ENSG00000235726 chr2 235742959 235822028 - 3 NA NA NA NA 0.0197483085230569 1 0.445267 0
ENST00000427671 ENSG00000230899 chrX 149007636 149009870 - 3 NA NA NA NA 0.0133239866703638 0 -0.899454 0
ENST00000427686 ENSG00000238210 chrX 134386524 134387506 + 3 NA NA NA NA 0.105510229461696 0 0.637857 0
ENST00000427691 ENSG00000228340 chr20 58662943 58755971 + 3 NA NA NA NA 0.0995207348735398 0 0.281867 0
ENST00000427695 ENSG00000237954 chr1 95821791 95846528 - 3 NA NA NA NA 0.0656831561918401 0 -0.0836622 0
ENST00000427717 ENSG00000229557 chr13 91779867 91783661 - 3 NA NA NA NA 0.0072945301943441 0 -1.28474 0
ENST00000427722 ENSG00000235326 chr9 3674546 3691814 + 3 NA NA NA NA 0.274220914214362 0 -1.07603 0
ENST00000427745 ENSG00000228216 chr9 93719542 93727675 - 3 NA NA NA NA 0.18649436449491 0 0.432273 0
ENST00000427748 ENSG00000237665 chr3 6934319 6935709 - 3 NA NA NA NA 0.00231664034855356 0 -1.1428 0
ENST00000427775 ENSG00000228772 chr6 22589366 22594062 - 3 NA NA NA NA 0.0268359641225063 0 -1.20652 0
ENST00000427778 ENSG00000239353 chr9 132264269 132275965 + 3 NA NA NA NA 7.81245093976783e-05 0 -0.837739 0
ENST00000427804 ENSG00000229388 chr1 28972603 28975093 + 3 NA NA NA NA 0.0224961907800184 0 -1.19144 0
ENST00000427806 ENSG00000237552 chr1 77223809 77244952 - 3 NA NA NA NA 0.0416488548522326 0 -0.940512 0
ENST00000427819 ENSG00000223653 chr1 85742398 85865646 + 3 NA NA NA NA 0.636344849672774 1 0.59066 0
ENST00000427820 ENSG00000228340 chr20 58755946 58825060 + 3 NA NA NA NA 0.0800653375863254 0 -0.28384 0
ENST00000427824 ENSG00000228140 chr1 15729475 15735929 - 3 NA NA NA NA 0.999992271209971 1 0.346765 0
ENST00000427825 ENSG00000230623 chr1 200443048 200447421 + 3 NA NA NA NA 0.00890571667359917 0 -1.00631 0
ENST00000427828 ENSG00000235535 chr6 123760787 123790075 + 3 NA NA NA NA 0.00891566176029938 0 -1.01934 0
ENST00000427831 ENSG00000228643 chr2 286567 301515 + 3 NA NA NA NA 0.0596393727029285 0 -0.788699 0
ENST00000427833 ENSG00000226047 chr9 109879740 109883986 - 3 NA NA NA NA 0.0516648767945795 0 -0.620277 0
ENST00000427852 ENSG00000237742 chr6 125899713 126066174 - 3 NA NA NA NA 0.0437549894362146 0 -0.886475 0
ENST00000427857 ENSG00000230368 chr1 803783 812182 - 3 NA 5.43519478452249 NA NA 0.0134318502978831 0 0.079621 0
ENST00000427872 ENSG00000227193 chr1 120876495 120905159 - 3 NA NA NA NA 0.0943803624107311 1 -0.349319 0
ENST00000427886 ENSG00000223511 chrX 1851477 1860881 + 3 NA NA NA NA 0.0167360464788799 0 -0.470635 0
ENST00000427901 ENSG00000235523 chr9 74872252 74872699 + 3 NA NA NA NA 0.17164030496916 0 0.119353 0
ENST00000427911 ENSG00000232360 chr21 34216677 34222244 - 3 NA NA NA NA 0.0991002051023632 0 -0.84901 0
ENST00000427920 ENSG00000236510 chr7 3682447 3683416 - 3 NA NA NA NA 0.168986457672352 0 -1.39532 0
ENST00000427929 ENSG00000229951 chr2 28607276 28617539 - 3 NA NA NA NA 0.978707965213516 1 0.40116 0
ENST00000427953 ENSG00000235527 chr1 114466623 114471854 - 3 NA NA NA NA 0.0234840049962321 0 -0.913255 0
ENST00000428006 ENSG00000226197 chr9 13446525 13487510 + 3 NA NA NA NA 0.000512626581674742 0 0.414455 0
ENST00000428009 ENSG00000234948 chr20 51237377 51266970 + 3 NA NA NA NA 0.919549427599105 1 -0.953721 0
ENST00000428030 ENSG00000231605 chr1 167145311 167164717 - 3 NA NA NA NA 0.859721702990429 1 -1.07416 0
ENST00000428032 ENSG00000228509 chr2 191542023 191566272 - 3 NA NA NA NA 0.0163920632819887 0 -1.15 0
ENST00000428036 ENSG00000226833 chr2 28932191 28959058 - 3 NA NA NA NA 0.00537132065024459 0 0.246816 0
ENST00000428080 ENSG00000236153 chr2 181844154 181844817 - 3 NA NA NA NA 0.00488839961130225 0 -1.08745 0
ENST00000428088 ENSG00000237419 chr9 141090383 141093775 - 3 NA NA NA NA 0.0320060992028752 0 -0.706946 0
ENST00000428118 ENSG00000230471 chr22 16373081 16377055 + 3 NA NA NA NA 0.921569842791277 1 0.751429 0
ENST00000428142 ENSG00000230709 chr17 16879313 16884667 - 3 NA NA NA NA 0.9999625773757 1 0.308289 0
ENST00000428148 ENSG00000226349 chr1 225898670 225923976 - 3 NA NA NA NA 0.0458686077103857 0 -0.884592 0
ENST00000428151 ENSG00000224592 chr1 38513097 38584697 + 3 NA NA NA NA 0.00562024119849031 0 -1.0279 0
ENST00000428160 ENSG00000236897 chr11 5127292 5128760 - 3 NA NA NA NA 0.0111280452165163 0 -1.03178 0
ENST00000428165 ENSG00000232170 chr10 8301294 8310268 - 3 NA NA NA NA 0.0244760624839163 0 -1.2467 0
ENST00000428166 ENSG00000225836 chr10 91406046 91410579 - 3 NA NA NA NA 0.0369542651929886 0 -0.991665 0
ENST00000428171 ENSG00000228351 chr3 8121009 8154611 + 3 NA NA NA NA 0.0121573377372621 0 -1.1804 0
ENST00000428178 ENSG00000237224 chr10 131498980 131499526 - 3 NA NA NA NA 0.0197792388220116 0 -1.07301 0
ENST00000428188 ENSG00000226925 chr2 102789081 102798568 - 3 NA NA NA NA 0.00304991505176838 0 -0.927816 0
ENST00000428190 ENSG00000227431 chr20 47657000 47662581 - 3 NA NA NA NA 7.80930068859553e-05 0 -0.97919 0
ENST00000428191 ENSG00000236977 chr2 198115582 198167243 - 3 NA NA NA NA 0.022206006627357 0 -1.13253 0
ENST00000428201 ENSG00000236054 chr22 32979286 32980190 + 3 NA NA NA NA 0.433810078919139 1 -0.854506 0
ENST00000428205 ENSG00000234730 chr21 22939084 22987758 + 3 NA NA NA NA 0.00664113253943831 0 -1.02118 0
ENST00000428263 ENSG00000231542 chrX 30852740 30853417 + 3 NA NA NA NA 0.0158137308616409 0 0.142119 0
ENST00000428273 ENSG00000227374 chr10 131567108 131567699 + 3 NA NA NA NA 0.361139310855973 0 -0.969738 0
ENST00000428280 ENSG00000236989 chr2 16236548 16245784 - 3 NA NA NA NA 0.00430854497440428 0 0.467338 0
ENST00000428283 ENSG00000230552 chr2 177618128 177683978 - 3 NA NA NA NA 0.276764436517508 0 -0.915652 0
ENST00000428285 ENSG00000233993 chr20 18655039 18679353 - 3 NA NA NA NA 0.824367384676111 1 -0.959584 0
ENST00000428292 ENSG00000227482 chr9 116413236 116445135 + 3 NA NA NA NA 0.0198936043985454 0 -0.928386 0
ENST00000428298 ENSG00000251276 chr7 78569166 78570211 + 3 NA NA NA NA 0.0103419111643356 0 -1.11374 0
ENST00000428329 ENSG00000224063 chr2 188418876 188419390 + 3 NA NA NA NA 0.00868450048294287 0 -1.20688 0
ENST00000428335 ENSG00000236665 chr2 1153996 1156110 - 3 NA NA NA NA 0.0035117887058158 0 -1.31419 0
ENST00000428344 ENSG00000232642 chr2 24388753 24397652 - 3 NA NA NA NA 0.0400928946880938 0 0.843741 0
ENST00000428346 ENSG00000235356 chr10 67073543 67074728 + 3 NA NA NA NA 0.00241950888411477 0 -1.26149 0
ENST00000428367 ENSG00000225442 chr17 16979352 16980672 - 3 NA NA NA NA 0.171516786643425 0 -0.784009 0
ENST00000428379 ENSG00000223884 chr2 7214635 7218011 - 3 NA NA NA NA 0.00175037987967063 0 -1.05216 0
ENST00000428391 ENSG00000224691 chr1 186145946 186146434 - 3 NA NA NA NA 7.81058635195398e-05 0 0.777413 0
ENST00000428399 ENSG00000236889 chr1 206164084 206166270 + 3 NA NA NA NA 0.050185973256259 0 -1.00095 0
ENST00000428410 ENSG00000224100 chr21 44384749 44385473 - 3 NA NA NA NA 0.157579901718597 0 -0.840595 0
ENST00000428411 ENSG00000226419 chr1 113499083 113511609 + 3 NA NA NA NA 0.489098308059313 1 -0.0768599 0
ENST00000428415 ENSG00000234928 chr22 23776358 23776918 + 3 NA NA NA NA 0.0489062841531898 0 -1.01507 0
ENST00000428419 ENSG00000237637 chr13 32599451 32605776 - 3 NA NA NA NA 0.250394578209864 0 0.212338 0
ENST00000428426 ENSG00000232680 chr19 35923859 35924720 - 3 NA NA NA NA 0.0422757442895833 0 -1.02021 0
ENST00000428429 ENSG00000237073 chr9 116332470 116352299 - 3 NA NA NA NA 0.0476111609498121 0 -1.01162 0
ENST00000428480 ENSG00000244137 chr1 230911847 230930883 - 3 NA NA NA NA 0.990375425902137 1 -1.25135 0
ENST00000428485 ENSG00000226159 chr10 91675246 91717130 - 3 NA NA NA NA 1.1516457070259e-05 0 -0.994164 0
ENST00000428487 ENSG00000237525 chr2 216542747 216554494 + 3 NA NA NA NA 0.00599877620302904 0 -1.05773 0
ENST00000428495 ENSG00000229771 chr20 39326535 39327256 - 3 NA NA NA NA 0.0119355258508877 0 -1.1228 0
ENST00000428501 ENSG00000236524 chr3 186359299 186383496 - 3 NA NA NA NA 0.00100785072758869 0 -1.20708 0
ENST00000428516 ENSG00000232461 chr3 176361729 176585626 - 3 NA NA NA NA 0.00373320003015872 0 -1.03333 0
ENST00000428529 ENSG00000233277 chr20 42523360 42524108 + 3 NA NA NA NA 0.00458650937621212 0 -1.1126 0
ENST00000428533 ENSG00000230333 chr7 11236934 11424045 + 3 NA NA NA NA 0.00569955127818477 1 -0.726823 0
ENST00000428541 ENSG00000222043 chr2 178129087 178130243 + 3 NA 5.13695226007415 NA NA 0.0953895017589656 0 -1.01211 0
ENST00000428557 ENSG00000226824 chr7 66119573 66134842 + 3 NA NA NA NA 0.164083665106228 0 -1.06824 0
ENST00000428569 ENSG00000223344 chr1 191827893 191859359 - 3 NA NA NA NA 0.00293412436695721 0 -0.17181 0
ENST00000428573 ENSG00000226862 chr1 202573396 202574421 + 3 NA NA NA NA 0.0566845531377519 0 -1.01327 0
ENST00000428581 ENSG00000230677 chr10 65035906 65041994 + 3 NA NA NA NA 0.0693176821961952 0 -0.91724 0
ENST00000428623 ENSG00000238057 chr2 145277181 145278466 + 3 NA NA NA NA 0.0579070367166526 0 0.898514 0
ENST00000428641 ENSG00000223356 chr1 156682004 156682966 - 3 NA NA NA NA 0.0252122233856144 0 -0.690744 0
ENST00000428646 ENSG00000225982 chr1 182055686 182059247 + 3 NA NA NA NA 0.0122278148040495 0 -0.996782 0
ENST00000428656 ENSG00000223815 chr13 60718832 60727639 + 3 NA NA NA NA 0.0042024615365896 0 -0.957934 0
ENST00000428660 ENSG00000233108 chr7 7997814 8009534 - 3 NA NA NA NA 0.0177504153329136 0 -0.999405 0
ENST00000428667 ENSG00000233818 chr21 37818029 37904706 + 3 NA NA NA NA 0.0336145268824896 0 -1.07624 0
ENST00000428673 ENSG00000235152 chr1 232295837 232321389 + 3 NA NA NA NA 0.0611448885050234 0 -1.14653 0
ENST00000428681 ENSG00000228242 chr3 14186320 14187021 + 3 NA NA NA NA 0.046181341890177 0 -0.845794 0
ENST00000428706 ENSG00000225179 chr13 35107983 35108487 - 3 NA NA NA NA 0.00505192390595077 0 -0.966501 0
ENST00000428709 ENSG00000233651 chr9 46698574 46705305 - 3 NA NA NA NA 0.999999996410438 1 -0.57397 0
ENST00000428716 ENSG00000229521 chr13 77654646 77655325 + 3 NA NA NA NA 0.0297632245932673 0 -0.799069 0
ENST00000428732 ENSG00000234264 chr1 68962359 69004310 + 3 NA NA NA NA 0.00762304254045573 0 -1.00429 0
ENST00000428753 ENSG00000236154 chr10 71335563 71336910 + 3 NA NA NA NA 0.0127731242587893 0 -0.736194 0
ENST00000428761 ENSG00000226846 chr13 71589273 71742549 + 3 NA NA NA NA 0.0312274611291727 0 -1.04258 0
ENST00000428765 ENSG00000230107 chr22 42834029 42842201 + 3 NA NA NA NA 0.0237358538869837 0 -1.03748 0
ENST00000428766 ENSG00000225292 chr10 114648492 114665870 + 3 NA NA NA NA 0.00529016847035622 0 -0.0569868 0
ENST00000428769 ENSG00000232738 chr20 9556255 9558336 + 3 NA NA NA NA 0.00360775881146736 0 -1.07618 0
ENST00000428772 ENSG00000228340 chr20 58662912 58676427 + 3 NA NA NA NA 0.00909897677982906 0 0.630644 0
ENST00000428777 ENSG00000237892 chr2 207985608 207986768 - 3 NA NA NA NA 0.0155544516368095 0 -1.2585 0
ENST00000428781 ENSG00000236239 chr1 1363502 1365635 - 3 NA NA NA NA 0.447550239888967 1 0.475883 0
ENST00000428785 ENSG00000232243 chr13 19836937 19837285 - 3 NA NA NA NA 0.0111758579721994 0 -1.03116 0
ENST00000428786 ENSG00000232710 chr22 42532442 42535938 - 3 NA NA NA NA 0.110063728613766 0 -0.828027 0
ENST00000428814 ENSG00000231705 chr10 134232587 134234457 + 3 NA NA NA NA 0.0676465533851621 0 -0.897069 0
ENST00000428825 ENSG00000233665 chr10 50184597 50186927 - 3 NA NA NA NA 0.189969993821711 0 -0.504561 0
ENST00000428838 ENSG00000225867 chr22 37946033 37947742 + 3 NA NA NA NA 0.0440821703176415 0 -0.828119 0
ENST00000428853 ENSG00000229206 chr10 11072297 11072831 + 3 NA NA NA NA 0.00263301580333337 0 -0.986891 0
ENST00000428857 ENSG00000224043 chr2 135625003 135676280 - 3 NA 5.2468893256573 NA NA 0.435476548014035 1 -0.891889 0
ENST00000428888 ENSG00000229195 chr2 166651367 166702601 - 3 NA NA NA NA 0.00408286561989632 0 -0.697245 0
ENST00000428891 ENSG00000231440 chr1 240751822 240754048 - 3 NA NA NA NA 0.00531814721510833 0 0.901528 0
ENST00000428896 ENSG00000231776 chr6 85130766 85184647 - 3 NA NA NA NA 0.0278196133851713 0 -1.02267 0
ENST00000428901 ENSG00000231704 chr7 6121302 6132716 + 3 NA NA NA NA 0.0137670433299958 0 -1.26745 0
ENST00000428903 ENSG00000229313 chr6 25042067 25056892 + 3 NA NA NA NA 0.0206307645348086 0 -1.0729 0
ENST00000428911 ENSG00000234482 chr1 147229426 147230517 + 3 NA NA NA NA 0.00366676013050867 0 -1.15594 0
ENST00000428918 ENSG00000223817 chr10 73267910 73271630 - 3 NA NA NA NA 0.0176057610536833 0 -0.93022 0
ENST00000428920 ENSG00000231039 chr10 5276321 5305165 + 3 NA NA NA NA 0.0169043032975932 0 -1.20999 0
ENST00000428925 ENSG00000227990 chr7 1881252 1881812 - 3 NA NA NA NA 0.055546481760409 0 -1.02344 0
ENST00000428932 ENSG00000225905 chr1 1355625 1358071 + 3 NA NA NA NA 0.00189476176733934 0 -0.752031 0
ENST00000428945 ENSG00000237301 chr1 15912631 15930121 - 3 NA NA NA NA 0.0626088385435339 0 0.551634 0
ENST00000428954 ENSG00000238102 chr20 7237227 7238861 - 3 NA NA NA NA 0.00765543765440575 0 -1.32508 0
ENST00000428958 ENSG00000223446 chr9 95857221 95857811 - 3 NA NA NA NA 0.0238252746068309 0 -1.08431 0
ENST00000428967 ENSG00000230333 chr7 11232993 11418993 + 3 NA NA NA NA 0.0324630657664637 1 -1.01287 0
ENST00000428999 ENSG00000237423 chr20 46609232 46617488 - 3 NA NA NA NA 0.0398296852131776 0 -1.15933 0
ENST00000429007 ENSG00000232131 chr6 126119002 126140004 - 3 NA NA NA NA 0.00379356376775824 0 -1.27317 0
ENST00000429008 ENSG00000226939 chr2 140123735 140136717 + 3 NA NA NA NA 0.00717480795520327 0 -1.12768 0
ENST00000429011 ENSG00000237796 chr13 95954705 95956401 - 3 NA NA NA NA 0.710354828138307 1 -0.268763 0
ENST00000429053 ENSG00000228614 chr6 53655673 53659072 - 3 NA NA NA NA 0.260831384054004 0 -1.05039 0
ENST00000429055 ENSG00000230806 chr1 121139338 121140666 - 3 NA NA NA NA 0.0990499995882913 0 0.884915 0
ENST00000429060 ENSG00000230939 chr6 8784411 8785678 + 3 NA NA NA NA 0.0126654073023952 0 0.338193 0
ENST00000429067 ENSG00000236753 chr7 130994503 131012535 - 3 NA NA NA NA 0.0288643816944149 0 0.0211776 0
ENST00000429070 ENSG00000226676 chr10 81388513 81391944 - 3 NA NA NA NA 0.0885474427634408 0 -0.0377841 0
ENST00000429074 ENSG00000230735 chr1 90095284 90141945 + 3 NA NA NA NA 0.00622995947749571 0 -1.32995 0
ENST00000429092 ENSG00000229763 chr10 11495945 11497386 + 3 NA NA NA NA 0.00797993453091636 0 -0.959053 0
ENST00000429099 ENSG00000226938 chr1 53814160 53814905 - 3 NA NA NA NA 0.0173656690138585 0 -0.744897 0
ENST00000429109 ENSG00000229901 chr1 41840676 41841341 - 3 NA NA NA NA 0.0268623159878733 0 -0.31824 0
ENST00000429110 ENSG00000230151 chr10 109136308 109160994 + 3 NA NA NA NA 0.0183126044155936 0 -0.901366 0
ENST00000429124 ENSG00000230590 chrX 73498209 73512435 - 3 NA NA NA NA 0.00687172885514877 0 -0.123013 0
ENST00000429139 ENSG00000224020 chr9 127420746 127460910 + 3 NA NA NA NA 0.00537771404778026 0 -1.04024 0
ENST00000429151 ENSG00000223697 chr8 133850375 133856543 - 3 NA NA NA NA 0.0119124233130388 0 -1.14953 0
ENST00000429167 ENSG00000235214 chr20 33873054 33873559 + 3 NA NA NA NA 0.00552187301559738 0 -1.22144 0
ENST00000429191 ENSG00000230703 chr1 24393264 24410055 + 3 NA NA NA NA 0.0991215886844052 0 0.206025 0
ENST00000429200 ENSG00000228905 chr13 31505766 31506337 - 3 NA NA NA NA 0.0145561043996213 0 -0.885311 0
ENST00000429215 ENSG00000232868 chr6 73437950 73438464 - 3 NA NA NA NA 0.00139359346104515 0 -1.07858 0
ENST00000429230 ENSG00000226716 chr1 152095010 152097541 + 3 NA NA NA NA 0.0444017209926312 0 -0.762249 0
ENST00000429254 ENSG00000232301 chr7 100942894 100944551 + 3 NA NA NA NA 0.00890965095620629 0 -0.209471 0
ENST00000429268 ENSG00000236262 chr11 70492270 70493667 + 3 NA NA NA NA 0.0106542297421869 0 -1.1133 0
ENST00000429269 ENSG00000224939 chr1 234765057 234770526 + 3 NA NA NA NA 0.759866468989933 1 -1.16405 0
ENST00000429281 ENSG00000235304 chrX 39164888 39186615 - 3 NA NA NA NA 0.772203208460632 1 -0.942171 0
ENST00000429282 ENSG00000233221 chr2 131588551 131594567 - 3 NA NA NA NA 0.331418876381331 0 -0.0490856 0
ENST00000429289 ENSG00000229153 chr7 143104906 143220542 + 3 NA NA NA NA 0.0966204990577587 0 0.772162 0
ENST00000429293 ENSG00000230163 chr1 35316295 35317156 + 3 NA NA NA NA 0.0280615994637141 0 -1.24439 0
ENST00000429305 ENSG00000232197 chr6 170477741 170478251 + 3 NA NA NA NA 0.0211834465720333 0 -1.26734 0
ENST00000429307 ENSG00000232462 chr10 49363368 49364177 - 3 NA NA NA NA 0.0449437203529379 0 -1.10554 0
ENST00000429317 ENSG00000231420 chr2 151091406 151113521 - 3 NA NA NA NA 0.0393312640243259 0 -0.863988 0
ENST00000429319 ENSG00000224846 chr6 2989960 2999368 - 3 NA NA NA NA 0.0921869608526033 0 -0.864478 0
ENST00000429328 ENSG00000224805 chr1 47644922 47645829 + 3 NA 5.26738434454678 NA NA 0.0973212420313021 0 -0.760777 0
ENST00000429340 ENSG00000232692 chr21 27750871 27843421 + 3 NA NA NA NA 0.21164400149788 0 -1.04377 0
ENST00000429343 ENSG00000235024 chr2 219809351 219826625 - 3 NA NA NA NA 0.252130314738768 0 -0.244031 0
ENST00000429352 ENSG00000236427 chr1 152178334 152179533 + 3 NA NA NA NA 0.00888063802321412 0 -0.74882 0
ENST00000429368 ENSG00000223403 chr14 101536248 101539271 + 3 NA NA NA NA 0.370223222275221 1 -0.808146 0
ENST00000429386 ENSG00000229862 chr6 74233564 74280319 + 3 NA NA NA NA 0.0259530348094523 0 -1.19406 0
ENST00000429389 ENSG00000231630 chr1 2730997 2731563 - 3 NA NA NA NA 0.0629904629994979 0 -0.850199 0
ENST00000429396 ENSG00000230442 chr7 123260036 123264783 - 3 NA NA NA NA 0.261861743104946 0 -1.11182 0
ENST00000429398 ENSG00000231128 chr1 114355001 114366118 + 3 NA NA NA NA 0.108062739610101 0 -1.30177 0
ENST00000429420 ENSG00000231188 chr10 102095320 102106147 - 3 NA NA NA NA 0.0133517442120018 0 -1.31564 0
ENST00000429450 ENSG00000235785 chr14 99729285 99731072 + 3 NA NA NA NA 0.00737627221871485 0 -0.759801 0
ENST00000429464 ENSG00000235597 chr2 105050820 105124289 + 3 NA NA NA NA 0.283411305318776 0 0.308474 0
ENST00000429469 ENSG00000223881 chr1 198566854 198567998 - 3 NA NA NA NA 0.00482438967354082 0 -1.15969 0
ENST00000429472 ENSG00000235894 chr1 47004368 47035926 + 3 NA NA NA NA 0.0157477106127585 0 0.237641 0
ENST00000429482 ENSG00000234921 chr9 126793903 126794803 - 3 NA NA NA NA 7.82525788186305e-05 0 -1.06579 0
ENST00000429499 ENSG00000229258 chr1 212004689 212013275 + 3 NA NA NA NA 0.0649903023908953 0 -0.882672 0
ENST00000429507 ENSG00000230404 chr1 234701044 234705834 + 3 NA NA NA NA 0.118809143538572 0 -1.01467 0
ENST00000429530 ENSG00000236345 chr6 64516729 64532535 + 3 NA NA NA NA 0.146503402443544 0 0.51324 0
ENST00000429532 ENSG00000235257 chr3 37850214 37903211 - 3 NA NA NA NA 0.0273572057249986 0 -1.06294 0
ENST00000429539 ENSG00000224788 chr10 10100685 10105465 + 3 NA NA NA NA 0.00888784424280215 0 -1.2168 0
ENST00000429567 ENSG00000229312 chr9 72087382 72109429 + 3 NA NA NA NA 0.072250518887504 0 -1.07202 0
ENST00000429581 ENSG00000226717 chr9 10613202 10618218 + 3 NA NA NA NA 0.202384328989144 0 -0.882129 0
ENST00000429588 ENSG00000230479 chr21 37802658 37853368 + 3 NA NA NA NA 0.015737421716133 0 -1.03918 0
ENST00000429608 ENSG00000237480 chr1 106623783 106627118 + 3 NA NA NA NA 0.125434585007885 0 -0.963078 0
ENST00000429618 ENSG00000235445 chr22 18465971 18466385 - 3 NA NA NA NA 0.0105744881267245 0 -1.06339 0
ENST00000429636 ENSG00000237844 chr2 164606083 165208733 - 3 NA NA NA NA 0.0434380596244685 0 -1.14849 0
ENST00000429648 ENSG00000229691 chr1 155279829 155280381 - 3 NA NA NA NA 0.00672698517100976 0 -1.18953 0
ENST00000429657 ENSG00000234777 chr6 159804563 159817475 + 3 NA NA NA NA 0.0730025959217822 0 -0.867361 0
ENST00000429661 ENSG00000235880 chr9 267966 273002 - 3 NA NA NA NA 0.01941011870865 0 -1.25219 0
ENST00000429666 ENSG00000233755 chr1 25436949 25439611 - 3 NA NA NA NA 0.0872956488864566 0 -0.972856 0
ENST00000429680 ENSG00000236043 chr10 107249354 107262113 - 3 NA NA NA NA 0.00954000037121319 0 -1.07678 0
ENST00000429681 ENSG00000235236 chr3 49017365 49021299 - 3 NA NA NA NA 0.0909395514666679 0 -0.687793 0
ENST00000429700 ENSG00000224945 chr9 91703802 91724849 - 3 NA NA NA NA 0.0160157355104158 0 -0.618649 0
ENST00000429706 ENSG00000223998 chr6 86270033 86270928 - 3 NA NA NA NA 0.187487405667417 0 0.621496 0
ENST00000429717 ENSG00000223754 chr2 24422708 24424567 - 3 NA NA NA NA 0.0368072418949891 0 -1.17709 0
ENST00000429730 ENSG00000224137 chr2 208527099 208531748 + 3 NA NA NA NA 0.00453789243574231 0 -0.7923 0
ENST00000429768 ENSG00000229739 chr1 186420213 186420881 + 3 NA NA NA NA 0.0559629513712433 0 -0.944155 0
ENST00000429796 ENSG00000231858 chr2 191895477 191897040 + 3 NA NA NA NA 0.0285336152354335 0 -1.0093 0
ENST00000429808 ENSG00000238121 chr13 30931402 30938333 - 3 NA NA NA NA 0.0594113100801387 1 -0.224354 0
ENST00000429809 ENSG00000227143 chr10 122938214 122945480 + 3 NA NA NA NA 0.0531563661225686 0 -1.03014 0
ENST00000429821 ENSG00000228061 chr11 31658875 31789501 - 3 NA NA NA NA 0.00844100937592457 0 -1.13153 0
ENST00000429832 ENSG00000229154 chr6 73844526 73853237 - 3 NA NA NA NA 0.57789976245903 1 -0.907212 0
ENST00000429834 ENSG00000223783 chr3 195563211 195587275 - 3 NA NA NA NA 0.0124215653436218 0 -1.1443 0
ENST00000429841 ENSG00000233093 chrX 135721826 135724585 + 3 NA NA NA NA 0.0349207097214832 0 -0.88842 0
ENST00000429843 ENSG00000234293 chr21 30868367 30872706 + 3 NA NA NA NA 0.0150860962239176 0 -1.28722 0
ENST00000429850 ENSG00000236467 chr10 78647802 78663848 + 3 NA NA NA NA 0.0164908966328244 0 -1.1728 0
ENST00000429871 ENSG00000237852 chr1 65952089 65959871 + 3 NA NA NA NA 0.0062751974686496 0 -0.764934 0
ENST00000429882 ENSG00000227432 chr2 220346795 220381599 - 3 NA NA NA NA 0.29098420957015 0 -0.649726 0
ENST00000429884 ENSG00000226897 chr1 143498344 143517299 + 3 NA NA NA NA 0.00866321682792743 0 -1.0511 0
ENST00000429903 ENSG00000231867 chr21 43928734 43929771 + 3 NA NA NA NA 0.0549373297467659 0 -0.887789 0
ENST00000429916 ENSG00000227708 chr2 154194219 154213936 + 3 NA NA NA NA 0.017160282101703 0 -1.34782 0
ENST00000429929 ENSG00000231646 chr2 186652747 186664878 - 3 NA NA NA NA 0.00239269089385928 0 -1.26759 0
ENST00000429932 ENSG00000239407 chrX 102152509 102160619 + 3 NA NA NA NA 0.0256106284416908 0 0.942491 0
ENST00000429933 ENSG00000227146 chr13 21947808 21950797 + 3 NA NA NA NA 0.00525560354728556 0 -1.1485 0
ENST00000429944 ENSG00000255864 chr12 24430184 24715427 - 3 NA NA NA NA 0.0100230724290438 0 -1.06279 0
ENST00000429947 ENSG00000233806 chr2 242824099 242901084 + 3 NA NA NA NA 0.00182130388132027 0 -0.124868 0
ENST00000429949 ENSG00000233570 chr3 16577827 16582880 + 3 NA NA NA NA 0.00773609372511082 0 -1.10225 0
ENST00000429995 ENSG00000230410 chr22 20337736 20341114 - 3 NA NA NA NA 0.286586376373758 0 -1.23053 0
ENST00000429998 ENSG00000225339 chr6 34247482 34252266 + 3 NA NA NA NA 0.331462024252063 0 0.345554 0
ENST00000430001 ENSG00000224649 chr21 30554348 30560116 - 3 NA NA NA NA 0.0824497788918371 0 -1.11392 0
ENST00000430018 ENSG00000233153 chr3 23236561 23244069 - 3 NA NA NA NA 0.00149698733324223 0 0.82828 0
ENST00000430025 ENSG00000233508 chr20 41818862 41830011 + 3 NA NA NA NA 0.0185260906035204 0 -0.997018 0
ENST00000430048 ENSG00000203643 chr2 11861745 11864348 - 3 NA NA NA NA 0.0502999224738776 0 0.751042 0
ENST00000430051 ENSG00000235497 chr2 23598235 23604126 - 3 NA NA NA NA 0.0206976464957566 0 -0.285244 0
ENST00000430057 ENSG00000225076 chrX 9992882 10006694 - 3 NA NA NA NA 0.0619678158703176 0 -1.22932 0
ENST00000430058 ENSG00000236130 chr9 100568217 100572290 - 3 NA NA NA NA 0.0802348146710739 0 -1.09493 0
ENST00000430060 ENSG00000233997 chr21 23119305 23169735 + 3 NA NA NA NA 0.0558755669400241 0 -0.835834 0
ENST00000430064 ENSG00000232886 chr21 18235195 18246011 - 3 NA NA NA NA 0.0013745141045198 0 -0.921501 0
ENST00000430111 ENSG00000231633 chr13 103395340 103397574 + 3 NA NA NA NA 0.170799676260306 0 -0.671208 0
ENST00000430123 ENSG00000227764 chr1 211813150 211827518 + 3 NA NA NA NA 0.00322222173827166 0 -1.16106 0
ENST00000430125 ENSG00000227659 chr13 100342335 100343225 - 3 NA NA NA NA 0.00434271951685858 0 -1.24723 0
ENST00000430134 ENSG00000232613 chr2 65257881 65280151 - 3 NA NA NA NA 0.0106693916466714 0 0.580852 0
ENST00000430140 ENSG00000236064 chrX 107137827 107179210 - 3 NA NA NA NA 0.24270800802388 0 0.458052 0
ENST00000430143 ENSG00000229044 chr1 31805914 31819646 - 3 NA NA NA NA 0.00842760383128491 0 -1.0486 0
ENST00000430188 ENSG00000231187 chr10 46951553 46953608 + 3 NA NA NA NA 0.149715734599892 0 -0.94968 0
ENST00000430191 ENSG00000225474 chr13 35621967 35623401 - 3 NA NA NA NA 0.0213938664916932 0 -0.973658 0
ENST00000430214 ENSG00000231019 chr13 88795122 88888337 + 3 NA NA NA NA 0.0283199142690843 0 -1.24634 0
ENST00000430235 ENSG00000236871 chrX 1515918 1518295 - 3 NA NA NA NA 0.0153736959306818 0 -1.04778 0
ENST00000430247 ENSG00000232855 chr21 29816870 29998926 - 3 NA NA NA NA 0.0892426930619823 0 -1.00439 0
ENST00000430250 ENSG00000227704 chr6 170125600 170139088 + 3 NA NA NA NA 7.80942924540833e-05 0 -0.837104 0
ENST00000430266 ENSG00000230825 chr7 7294785 7317410 + 3 NA NA NA NA 0.00596708841363144 0 -1.22879 0
ENST00000430281 ENSG00000234688 chr22 37099963 37117517 + 3 NA NA NA NA 0.316395619548245 0 0.452374 0
ENST00000430284 ENSG00000232426 chr10 48988121 48998766 - 3 NA 5.1383993047709 NA NA 0.0392611625306325 0 0.819787 0
ENST00000430296 ENSG00000226149 chr6 129847771 129873732 - 3 NA NA NA NA 0.0746242490091624 0 -0.730501 0
ENST00000430320 ENSG00000223382 chr1 31297075 31306693 + 3 NA NA NA NA 0.013207953151759 0 -1.06605 0
ENST00000430326 ENSG00000228671 chr10 131581117 131584811 + 3 NA NA NA NA 0.0139394638593116 0 0.253477 0
ENST00000430356 ENSG00000237399 chr10 3185241 3189240 + 3 NA NA NA NA 0.175482615983771 0 -1.07859 0
ENST00000430363 ENSG00000227539 chr10 76185995 76186461 + 3 NA NA NA NA 0.00222910802626084 0 -1.38575 0
ENST00000430373 ENSG00000227811 chr1 112282463 112290420 + 3 NA NA NA NA 0.0321886814115773 0 -0.977539 0
ENST00000430375 ENSG00000233308 chr3 190931080 190952394 - 3 NA NA NA NA 0.0171838580568582 0 0.540853 0
ENST00000430391 ENSG00000235277 chr21 16290855 16319417 + 3 NA NA NA NA 0.0425307375626404 0 0.478547 0
ENST00000430426 ENSG00000233760 chr7 26591515 26594895 + 3 NA NA NA NA 0.0200277328697781 0 -1.25485 0
ENST00000430428 ENSG00000236166 chr6 132406224 132420419 + 3 NA NA NA NA 0.00319333171100744 0 -1.23981 0
ENST00000430429 ENSG00000234378 chr2 20263617 20306590 - 3 NA NA NA NA 0.0169341134685859 0 -0.297988 0
ENST00000430449 ENSG00000227519 chr22 32359344 32366387 + 3 NA NA NA NA 0.322929014921029 0 -0.962972 0
ENST00000430456 ENSG00000224799 chrX 56999943 57001229 + 3 NA NA NA NA 0.0731456406240422 0 -1.13991 0
ENST00000430460 ENSG00000230552 chr2 177625965 177627344 - 3 NA NA NA NA 0.01304838116936 0 -1.18039 0
ENST00000430481 ENSG00000226812 chr20 42979362 42980742 - 3 NA NA NA NA 0.192805552423794 0 -0.55105 0
ENST00000430518 ENSG00000227544 chr7 35756202 35759144 + 3 NA NA NA NA 0.00593314759076487 0 -0.95988 0
ENST00000430519 ENSG00000227421 chr1 196014126 196030203 - 3 NA NA NA NA 0.00837480339672802 0 -1.11162 0
ENST00000430520 ENSG00000228999 chr2 22167481 22188423 - 3 NA NA NA NA 0.00624120780247132 0 -0.88249 0
ENST00000430537 ENSG00000227017 chr7 30216003 30218630 - 3 NA NA NA NA 0.560135440444495 1 -0.857918 0
ENST00000430540 ENSG00000236648 chr1 18044182 18076473 + 3 NA NA NA NA 0.0280456618091723 0 -0.747484 0
ENST00000430542 ENSG00000231979 chr1 240078739 240080255 - 3 NA NA NA NA 0.0765285841006192 0 -0.882662 0
ENST00000430545 ENSG00000237153 chr9 17048917 17112813 + 3 NA NA NA NA 0.135749057887021 0 -0.917721 0
ENST00000430549 ENSG00000233364 chr13 78763743 78848472 + 3 NA NA NA NA 0.008878209595708 0 -1.21954 0
ENST00000430551 ENSG00000234781 chr2 105104916 105126967 - 3 NA NA NA NA 0.0186387326722753 0 -0.759495 0
ENST00000430555 ENSG00000233806 chr2 242823514 242908591 + 3 NA NA NA NA 0.275102619635616 0 -0.0188563 0
ENST00000430586 ENSG00000232034 chr2 101439123 101463682 + 3 NA NA NA NA 0.15064415316987 0 -0.945755 0
ENST00000430592 ENSG00000227373 chr1 174090776 174128425 - 3 NA NA NA NA 0.0281161938091997 1 -1.0046 0
ENST00000430605 ENSG00000227126 chr1 71867530 71873407 + 3 NA NA NA NA 0.00415152368658199 0 -1.2632 0
ENST00000430607 ENSG00000224269 chr21 38071073 38073864 - 3 NA NA NA NA 0.180482528074291 0 -1.03338 0
ENST00000430610 ENSG00000225457 chr7 112785071 112786385 + 3 NA NA NA NA 0.00959583779209767 0 -0.91072 0
ENST00000430620 ENSG00000235257 chr3 37860224 37903211 - 3 NA NA NA NA 0.0273545774586261 0 -0.986379 0
ENST00000430623 ENSG00000229258 chr1 212004303 212026985 + 3 NA NA NA NA 0.0717165528790112 0 -0.930605 0
ENST00000430635 ENSG00000230978 chr21 36096105 36109478 - 3 NA NA NA NA 0.0560640805487743 0 -0.781197 0
ENST00000430637 ENSG00000233226 chr13 33696713 33697797 + 3 NA NA NA NA 0.00384403187275435 0 -0.825199 0
ENST00000430640 ENSG00000231756 chr9 16473186 16476235 + 3 NA NA NA NA 0.0153690226716486 0 -0.970974 0
ENST00000430641 ENSG00000237221 chrX 18706762 18709723 - 3 NA NA NA NA 0.144018057995944 0 -1.2634 0
ENST00000430672 ENSG00000228704 chr6 125746773 125766329 - 3 NA NA NA NA 0.0237373059092319 0 -0.838901 0
ENST00000430677 ENSG00000233920 chr1 229359208 229363309 - 3 NA NA NA NA 0.110379267840317 0 -0.966588 0
ENST00000430679 ENSG00000234139 chr20 34660363 34662831 + 3 NA NA NA NA 0.00406251808485716 0 -1.32658 0
ENST00000430683 ENSG00000225886 chr1 27995979 27996787 + 3 NA NA NA NA 0.619159411350952 1 -0.939037 0
ENST00000430692 ENSG00000235491 chr2 126468546 126523419 + 3 NA NA NA NA 0.00977658311752002 0 -1.07959 0
ENST00000430696 ENSG00000235503 chr7 82984470 82991582 + 3 NA NA NA NA 0.0194762365377866 0 -1.25982 0
ENST00000430719 ENSG00000234252 chr22 21077335 21080208 + 3 NA NA NA NA 0.996110969689804 1 -0.0324003 0
ENST00000430728 ENSG00000232316 chr6 113749753 113753843 - 3 NA NA NA NA 0.107448790417694 0 0.436547 0
ENST00000430733 ENSG00000227213 chr13 24826887 24828577 - 3 NA NA NA NA 0.0373938674531226 0 -0.719174 0
ENST00000430748 ENSG00000236676 chr1 82051626 82091398 - 3 NA NA NA NA 0.00768818585732549 0 -1.10383 0
ENST00000430766 ENSG00000225706 chr9 8858134 8861724 + 3 NA NA NA NA 0.127767832741748 0 -1.11872 0
ENST00000430770 ENSG00000232891 chr6 150921970 150926986 + 3 NA NA NA NA 0.0201053421689021 0 -0.916879 0
ENST00000430772 ENSG00000230590 chrX 73467699 73513362 - 3 NA NA NA NA 0.0171401868962631 0 -1.04796 0
ENST00000430776 ENSG00000228215 chr1 191844625 191980390 + 3 NA NA NA NA 0.997175035094146 1 -1.20968 0
ENST00000430787 ENSG00000223440 chr9 32633452 32648683 + 3 NA NA NA NA 0.0941258046226062 0 -0.578177 0
ENST00000430794 ENSG00000229487 chrX 110949877 110954329 - 3 NA NA NA NA 0.00259066873277348 0 -1.10418 0
ENST00000430796 ENSG00000233797 chr6 96806250 96969545 - 3 NA NA NA NA 0.0867870602162829 0 0.720084 0
ENST00000430801 ENSG00000214293 chr7 77288410 77325582 - 3 NA NA NA NA 0.0153697990076312 0 -0.869094 0
ENST00000430820 ENSG00000225235 chrX 134654008 134654599 - 3 NA NA NA NA 0.0175985561023522 0 -1.27307 0
ENST00000430821 ENSG00000226707 chr6 49791425 49792495 - 3 NA NA NA NA 0.0230176856031083 0 0.345684 0
ENST00000430825 ENSG00000225666 chr7 156461646 156469257 - 3 NA 5.29208541992333 NA NA 0.121726264517362 0 -1.11181 0
ENST00000430844 ENSG00000228010 chr7 6703605 6713232 + 3 NA NA NA NA 0.122552857472723 0 -0.00917189 0
ENST00000430847 ENSG00000238204 chr2 45157003 45162790 - 3 NA NA NA NA 0.0413988663459353 0 -1.28515 0
ENST00000430861 ENSG00000234527 chr13 66878003 66897693 + 3 NA NA NA NA 0.0156868019603755 0 -1.12391 0
ENST00000430876 ENSG00000237031 chr2 80802238 80843663 - 3 NA NA NA NA 0.00773673642623629 0 -0.92401 0
ENST00000430883 ENSG00000243902 chr22 37735624 37781323 - 3 NA NA NA NA 0.737920097761597 1 -0.38056 0
ENST00000430890 ENSG00000233620 chr1 216246071 216260247 + 3 NA NA NA NA 0.0427667153921164 0 -0.860484 0
ENST00000430895 ENSG00000234484 chr6 133073814 133075090 + 3 NA NA NA NA 0.0338445686563377 0 -0.423293 0
ENST00000430897 ENSG00000230952 chr2 11497641 11505762 - 3 NA NA NA NA 0.134011344285192 0 0.0800207 0
ENST00000430904 ENSG00000229056 chr2 197124748 197128283 + 3 NA NA NA NA 0.0150190531531339 0 -1.05921 0
ENST00000430905 ENSG00000227818 chr1 162008806 162009357 + 3 NA NA NA NA 0.0867388014410162 0 0.629218 0
ENST00000430908 ENSG00000228639 chr17 70017992 70022103 - 3 NA NA NA NA 0.0173109178838001 0 -1.28539 0
ENST00000430912 ENSG00000229848 chr17 79481073 79494269 + 3 NA NA NA NA 0.0258195248612295 0 -0.967284 0
ENST00000430913 ENSG00000224517 chr13 47426287 47430434 + 3 NA NA NA NA 0.0142568593872437 0 -1.1804 0
ENST00000430920 ENSG00000234203 chr17 4876146 4877976 + 3 NA NA NA NA 0.059028097695287 0 -0.693772 0
ENST00000430921 ENSG00000225919 chr1 232853817 232857996 + 3 NA NA NA NA 0.0334307544404511 0 -1.04513 0
ENST00000430931 ENSG00000229495 chr6 79519432 79523020 - 3 NA NA NA NA 0.278348799981968 0 -1.0973 0
ENST00000430941 ENSG00000224804 chr7 74855312 74864233 + 3 NA NA NA NA 0.0639772345852138 0 -1.16082 0
ENST00000430970 ENSG00000234134 chr10 127407340 127407934 - 3 NA NA NA NA 0.0103079971574405 0 -1.21848 0
ENST00000430978 ENSG00000226921 chr13 114582226 114586528 - 3 NA NA NA NA 0.0271090076433231 0 -0.960466 0
ENST00000430998 ENSG00000231298 chr10 4693009 4720346 - 3 NA NA NA NA 0.0418238502242112 0 -1.03626 0
ENST00000431001 ENSG00000235743 chr6 23337939 23346788 + 3 NA NA NA NA 0.0332956084104716 0 -1.19136 0
ENST00000431017 ENSG00000223942 chr6 166186689 166188674 - 3 NA NA NA NA 0.0734347164199772 0 -0.83223 0
ENST00000431034 ENSG00000233492 chr20 21510840 21511382 + 3 NA NA NA NA 0.0333367005049255 0 -0.868407 0
ENST00000431046 ENSG00000231163 chr1 34341067 34351024 + 3 NA NA NA NA 0.01792126458484 0 -1.28266 0
ENST00000431057 ENSG00000227549 chr3 30566482 30567705 - 3 NA NA NA NA 0.0505926114920207 0 -0.997538 0
ENST00000431064 ENSG00000226851 chr7 111968244 112049678 - 3 NA NA NA NA 0.103504846789222 0 -1.07261 0
ENST00000431071 ENSG00000225546 chr7 119344610 119547429 - 3 NA NA NA NA 0.000158671382834926 0 -1.21165 0
ENST00000431077 ENSG00000224267 chr9 68324611 68340644 + 3 NA NA NA NA 0.103872844665362 0 0.563545 0
ENST00000431090 ENSG00000185065 chr22 19435416 19437628 + 3 NA 5.25191751329068 NA NA 0.385187906604689 1 -1.11195 0
ENST00000431097 ENSG00000226889 chr1 161735115 161735766 - 3 NA NA NA NA 0.00425471547815512 1 -1.29122 0
ENST00000431103 ENSG00000231651 chrX 69672812 69675844 - 3 NA NA NA NA 0.0146969446091245 0 -0.829978 0
ENST00000431104 ENSG00000229819 chr6 125329901 125330635 - 3 NA NA NA NA 0.137551094304565 0 -0.658091 0
ENST00000431108 ENSG00000229862 chr6 74233341 74280256 + 3 NA NA NA NA 0.115357575901876 0 -1.18849 0
ENST00000431117 ENSG00000224194 chr2 15808808 15820608 - 3 NA NA NA NA 0.0307022684510939 0 0.0998141 0
ENST00000431130 ENSG00000234943 chr2 54772505 54773814 - 3 NA NA NA NA 0.00272447459799562 0 -1.1848 0
ENST00000431139 ENSG00000230015 chr1 240902729 240906911 - 3 NA NA NA NA 0.00843092681477261 0 -1.07482 0
ENST00000431143 ENSG00000233452 chr6 147232962 147453122 - 3 NA NA NA NA 0.0872852600618109 0 -1.13863 0
ENST00000431145 ENSG00000233070 chrY 2869669 2870612 - 3 NA NA NA NA 0.195244158049525 0 -1.26134 0
ENST00000431150 ENSG00000225218 chr21 44251150 44256587 - 3 NA NA NA NA 0.0109422616533794 0 -1.15643 0
ENST00000431165 ENSG00000230612 chr5 132024373 132057275 + 3 NA NA NA NA 0.111292153530616 0 -1.0242 0
ENST00000431171 ENSG00000229609 chr13 27947485 27948503 + 3 NA NA NA NA 0.194998015116092 0 -0.87073 0
ENST00000431181 ENSG00000228340 chr20 58662919 58821187 + 3 NA NA NA NA 0.00400379717958481 0 0.526424 0
ENST00000431202 ENSG00000235143 chr1 31331005 31333101 + 3 NA NA NA NA 0.839237147611582 1 0.48102 0
ENST00000431209 ENSG00000237500 chr10 2541913 2542762 + 3 NA NA NA NA 0.00821988584195276 0 -1.23987 0
ENST00000431293 ENSG00000237768 chr10 74831101 74833766 + 3 NA NA NA NA 0.00218027374917944 0 -1.01966 0
ENST00000431309 ENSG00000225311 chr6 144632835 144654437 - 3 NA NA NA NA 0.0053361384218901 0 -1.34395 0
ENST00000431327 ENSG00000223843 chr22 43912134 43932485 + 3 NA NA NA NA 0.0241893253375206 0 -1.10599 0
ENST00000431331 ENSG00000230028 chrX 75107994 75109321 + 3 NA NA NA NA 0.0121826991992029 0 -0.981009 0
ENST00000431341 ENSG00000236283 chr2 165848494 165947803 + 3 NA NA NA NA 0.205800337889194 0 -0.962527 0
ENST00000431343 ENSG00000230971 chr17 15170778 15175607 - 3 NA NA NA NA 0.0966250271566895 0 -0.801667 0
ENST00000431347 ENSG00000238078 chr1 221002597 221005771 + 3 NA NA NA NA 0.0484338586879335 0 -1.1216 0
ENST00000431351 ENSG00000230686 chr2 191882680 191883805 + 3 NA NA NA NA 0.0433775308989566 0 -0.570863 0
ENST00000431361 ENSG00000229873 chr20 61431979 61436939 - 3 NA NA NA NA 0.0676679649103202 0 -0.841441 0
ENST00000431362 ENSG00000235777 chr1 98262477 98263424 + 3 NA NA NA NA 0.000929676034673767 0 -1.27465 0
ENST00000431369 ENSG00000225775 chr6 9124454 9162010 - 3 NA NA NA NA 0.00556364655932819 0 -1.0674 0
ENST00000431376 ENSG00000230730 chr2 28856148 28887406 - 3 NA NA NA NA 0.0166988661353436 0 -1.12404 0
ENST00000431394 ENSG00000230472 chr6 50555320 50604578 - 3 NA NA NA NA 0.0144139416111265 0 -0.769384 0
ENST00000431395 ENSG00000229630 chr10 43474465 43476955 - 3 NA NA NA NA 0.0297466345204866 0 -0.924359 0
ENST00000431401 ENSG00000231056 chr6 10474733 10478735 - 3 NA NA NA NA 0.0157696425429069 0 -1.09166 0
ENST00000431407 ENSG00000226263 chr20 13218448 13220321 - 3 NA NA NA NA 0.00748610322354207 0 -1.10365 0
ENST00000431411 ENSG00000231505 chr2 107138359 107154535 - 3 NA NA NA NA 0.111875698336457 0 -1.00492 0
ENST00000431427 ENSG00000238020 chr3 183812906 183822966 - 3 NA NA NA NA 0.172478762968164 0 -0.827708 0
ENST00000431432 ENSG00000227303 chrX 142372754 142604631 + 3 NA NA NA NA 0.608740527093323 1 -0.751569 0
ENST00000431435 ENSG00000232784 chr2 226264426 226265304 + 3 NA NA NA NA 0.0348123816597138 0 -1.09687 0
ENST00000431437 ENSG00000236721 chr18 24445272 24515910 + 3 NA NA NA NA 0.00198174185300769 0 0.347156 0
ENST00000431442 ENSG00000234156 chr9 125372194 125401957 + 3 NA NA NA NA 0.0150763299290672 0 -1.26092 0
ENST00000431455 ENSG00000236231 chr2 177389607 177396411 - 3 NA NA NA NA 0.00803585075077443 0 -1.05737 0
ENST00000431459 ENSG00000238272 chr1 173524390 173581911 + 3 NA NA NA NA 0.0494604876201002 0 -0.990542 0
ENST00000431460 ENSG00000231265 chr20 48657253 48658041 - 3 NA NA NA NA 0.19402338994557 0 -0.850117 0
ENST00000431500 ENSG00000230790 chr2 11881123 11885427 - 3 NA NA NA NA 0.0198420453136389 0 -1.08162 0
ENST00000431507 ENSG00000225376 chr9 104231604 104243784 + 3 NA NA NA NA 0.024709550888991 0 -1.03667 0
ENST00000431525 ENSG00000227139 chr1 147169914 147171461 + 3 NA NA NA NA 0.00243537488429284 0 -1.17308 0
ENST00000431542 ENSG00000231173 chr2 741977 749856 + 3 NA NA NA NA 0.0380516012630851 0 -0.987691 0
ENST00000431557 ENSG00000235072 chr2 25592042 25598714 - 3 NA NA NA NA 0.0102182183929019 0 -0.889823 0
ENST00000431589 ENSG00000225458 chr20 40619780 40692609 + 3 NA NA NA NA 0.0210081363575779 0 -1.12051 0
ENST00000431609 ENSG00000231426 chr6 140176056 140181288 + 3 NA NA NA NA 0.0579807252333286 0 -1.36796 0
ENST00000431616 ENSG00000223546 chrX 102024089 102139094 + 3 NA NA NA NA 0.00674077958145055 0 -0.949518 0
ENST00000431637 ENSG00000231814 chr1 218066243 218094146 + 3 NA NA NA NA 0.458754149557216 1 -1.10445 0
ENST00000431638 ENSG00000226163 chr10 74261504 74262714 + 3 NA NA NA NA 0.00401782567968141 0 -0.0403247 0
ENST00000431646 ENSG00000236747 chrX 39226539 39251028 - 3 NA NA NA NA 0.021567978799098 0 -1.03645 0
ENST00000431656 ENSG00000229307 chr13 62897790 62902966 + 3 NA NA NA NA 0.620575348990707 1 -0.465771 0
ENST00000431686 ENSG00000235221 chr13 69885465 69896233 + 3 NA NA NA NA 0.018001719708752 0 -1.41112 0
ENST00000431691 ENSG00000229400 chr1 224905206 224918364 - 3 NA NA NA NA 0.0116970423644061 0 -0.862146 0
ENST00000431695 ENSG00000238276 chr10 120001155 120007385 + 3 NA NA NA NA 0.0168293345700888 1 -1.13757 0
ENST00000431697 ENSG00000224626 chr2 18966073 18969018 + 3 NA NA NA NA 0.000174990964076482 0 -1.06784 0
ENST00000431708 ENSG00000223523 chr2 189463518 189704171 - 3 NA NA NA NA 0.0100449577510333 0 -0.424253 0
ENST00000431712 ENSG00000236572 chr2 37971476 37974189 + 3 NA NA NA NA 0.0291404366750612 0 -1.09675 0
ENST00000431722 ENSG00000232756 chr7 77619701 77624259 + 3 NA NA NA NA 0.00811877921269741 0 -0.490686 0
ENST00000431727 ENSG00000234938 chr2 216395170 216410249 - 3 NA NA NA NA 0.00792552507229005 0 -0.244054 0
ENST00000431729 ENSG00000227925 chr1 222001008 222014008 - 3 NA NA NA NA 0.0156769005931739 0 -1.07024 0
ENST00000431730 ENSG00000237401 chr2 4020435 4021285 - 3 NA NA NA NA 0.17172663801222 0 -0.313671 0
ENST00000431737 ENSG00000226808 chr10 44354859 44390881 + 3 NA NA NA NA 0.0296894880480735 0 -1.17585 0
ENST00000431759 ENSG00000227533 chr1 43424720 43449029 + 3 NA 5.45240719360201 NA NA 0.0191209895191445 0 -0.527919 0
ENST00000431770 ENSG00000224093 chr1 94057756 94060341 + 3 NA NA NA NA 0.810147390330751 1 -0.6906 0
ENST00000431774 ENSG00000228865 chr10 48357926 48358600 + 3 NA NA NA NA 0.041887650698044 0 -0.860933 0
ENST00000431789 ENSG00000234553 chr5 55832410 55833653 - 3 NA NA NA NA 0.0371447657594878 0 0.390761 0
ENST00000431803 ENSG00000230068 chr1 22385690 22390692 + 3 NA NA NA NA 0.0339035072176756 0 0.58022 0
ENST00000431813 ENSG00000236709 chr9 90168369 90169374 + 3 NA NA NA NA 0.010677461568547 0 -1.06445 0
ENST00000431827 ENSG00000234638 chr2 220289793 220290906 - 3 NA NA NA NA 0.032052326796302 0 -0.359801 0
ENST00000431856 ENSG00000232485 chr2 217352527 217363473 - 3 NA NA NA NA 0.0541763564444712 0 0.255811 0
ENST00000431861 ENSG00000237675 chr10 127263014 127266935 + 3 NA NA NA NA 0.00684588354219237 0 -1.39859 0
ENST00000431862 ENSG00000228560 chr1 159315956 159438858 - 3 NA NA NA NA 0.280340400844773 0 -1.10082 0
ENST00000431897 ENSG00000224095 chr2 103583866 103600887 - 3 NA NA NA NA 0.0289837487172916 0 -0.83417 0
ENST00000431906 ENSG00000226561 chr10 52348409 52349592 - 3 NA NA NA NA 0.0133597374851647 0 -0.0883064 0
ENST00000431911 ENSG00000236856 chr2 388412 416885 + 3 NA NA NA NA 0.592163367962844 1 -0.935861 0
ENST00000431947 ENSG00000231883 chr6 151517816 151518773 - 3 NA NA NA NA 0.0325410768790097 0 -0.983669 0
ENST00000431956 ENSG00000237389 chr10 44126330 44127012 - 3 NA NA NA NA 0.0385627047331329 0 -0.94314 0
ENST00000431981 ENSG00000227388 chr9 35786643 35790429 + 3 NA NA NA NA 0.00203157190945766 0 -1.15418 0
ENST00000431983 ENSG00000230843 chr20 54871023 54874216 - 3 NA NA NA NA 0.22039449930886 0 -1.28422 0
ENST00000431986 ENSG00000223720 chr1 48671637 48672515 + 3 NA NA NA NA 0.00181473566069652 0 -1.30314 0
ENST00000431987 ENSG00000223992 chr10 44409347 44409954 - 3 NA NA NA NA 0.129261844513772 0 -0.527717 0
ENST00000431997 ENSG00000223765 chr6 72160537 72168577 + 3 NA NA NA NA 0.707340276991732 1 -1.07549 0
ENST00000432015 ENSG00000226272 chr5 142239169 142248481 - 3 NA NA NA NA 0.631507675196425 1 -1.03839 0
ENST00000432032 ENSG00000228923 chr22 24912476 24914354 + 3 NA NA NA NA 0.0118881758834427 0 -0.842466 0
ENST00000432038 ENSG00000232265 chr1 147634989 147635692 + 3 NA 5.00702130920922 NA NA 0.052013157320968 0 0.215506 0
ENST00000432047 ENSG00000230732 chr3 196640757 196641313 + 3 NA 5.06939302679511 NA NA 0.00277784588077276 0 -1.1726 0
ENST00000432050 ENSG00000232295 chr6 72004876 72020298 - 3 NA NA NA NA 0.0057744593151463 0 -0.924183 0
ENST00000432062 ENSG00000235189 chrX 129003040 129091504 - 3 NA NA NA NA 0.0682690513272487 0 -0.802475 0
ENST00000432064 ENSG00000233230 chr2 48132817 48134774 + 3 NA NA NA NA 0.0173203465991342 0 -1.18558 0
ENST00000432067 ENSG00000231934 chr20 29565756 29596406 - 3 NA NA NA NA 0.0630060364612175 0 -1.12199 0
ENST00000432081 ENSG00000235575 chr1 169279903 169291717 + 3 NA NA NA NA 0.00985543476013752 0 -1.05492 0
ENST00000432083 ENSG00000223344 chr1 191827837 191836090 - 3 NA NA NA NA 0.00775294164470963 0 0.642009 0
ENST00000432108 ENSG00000233258 chr10 85671410 85672678 - 3 NA NA NA NA 0.254976788129942 0 -0.808765 0
ENST00000432121 ENSG00000237742 chr6 126041489 126070332 - 3 NA NA NA NA 0.0105986410122886 0 -1.11879 0
ENST00000432130 ENSG00000223831 chr22 30994296 31002674 + 3 NA 5.36158811967683 NA NA 7.80390321286987e-05 0 -0.293191 0
ENST00000432133 ENSG00000235321 chr2 169957253 169957720 + 3 NA NA NA NA 0.0322810893947515 0 -1.4319 0
ENST00000432139 ENSG00000226562 chr9 33604295 33605279 + 3 NA NA NA NA 0.0465100254122323 0 0.767193 0
ENST00000432146 ENSG00000228971 chr1 95975726 96088290 + 3 NA NA NA NA 0.0221291494328631 1 -0.963824 0
ENST00000432148 ENSG00000234506 chr9 71158457 71161032 - 3 NA NA NA NA 0.0167427197030927 0 -1.12093 0
ENST00000432154 ENSG00000230102 chr3 193766709 193787318 - 3 NA NA NA NA 0.883384464962013 1 -0.834632 0
ENST00000432163 ENSG00000229243 chr3 27872379 27875627 - 3 NA NA NA NA 0.999835972596011 1 -1.12531 0
ENST00000432171 ENSG00000226786 chr6 19535175 19640814 - 3 NA NA NA NA 0.00491338074595388 0 -0.992449 0
ENST00000432195 ENSG00000225938 chr1 101701239 101702084 - 3 NA NA NA NA 0.229835424261439 0 -1.21203 0
ENST00000432229 ENSG00000231194 chr13 99087659 99088094 - 3 NA NA NA NA 0.0122730491715417 0 -1.00767 0
ENST00000432230 ENSG00000235609 chr21 16195290 16230029 - 3 NA NA NA NA 0.000731376408096028 0 -1.14416 0
ENST00000432239 ENSG00000227188 chr22 39871812 39872827 - 3 NA NA NA NA 0.149785077973706 0 -0.900952 0
ENST00000432244 ENSG00000234265 chr20 12930986 12932275 + 3 NA NA NA NA 0.0474514495308858 0 -0.754551 0
ENST00000432246 ENSG00000228701 chr10 93542693 93557953 - 3 NA NA NA NA 0.110499657762939 0 -1.14958 0
ENST00000432249 ENSG00000225413 chr22 23854681 23855789 - 3 NA NA NA NA 0.0343544564366269 0 -1.18412 0
ENST00000432250 ENSG00000231243 chr3 38865393 38866793 + 3 NA NA NA NA 0.00394157233966839 0 -1.11857 0
ENST00000432251 ENSG00000233397 chr2 162949939 162951364 + 3 NA NA NA NA 0.0198139526109305 0 -1.0135 0
ENST00000432265 ENSG00000231170 chr7 95225994 95243031 + 3 NA NA NA NA 0.442189518113827 1 -0.965306 0
ENST00000432272 ENSG00000223511 chrX 1853010 1874878 + 3 NA NA NA NA 0.0129091038027462 0 -1.00594 0
ENST00000432281 ENSG00000229895 chr1 116916755 116917283 - 3 NA NA NA NA 0.011716693332292 0 -0.964502 0
ENST00000432296 ENSG00000229989 chr1 198776787 198906539 - 3 NA NA NA NA 0.0908958310376051 0 0.0850475 0
ENST00000432308 ENSG00000237523 chr10 81967965 81978370 + 3 NA NA NA NA 0.0033753342906482 1 -0.891541 0
ENST00000432330 ENSG00000225391 chr6 137303302 137314371 - 3 NA NA NA NA 0.0135984663931603 0 0.593096 0
ENST00000432331 ENSG00000226519 chr13 44680514 44711372 - 3 NA NA NA NA 0.0444537813392374 0 -0.963821 0
ENST00000432359 ENSG00000235806 chrX 38629584 38658911 + 3 NA NA NA NA 0.0150490110175524 0 -0.886916 0
ENST00000432370 ENSG00000237986 chr10 11117094 11140436 - 3 NA NA NA NA 0.0110914319785084 0 -1.14524 0
ENST00000432385 ENSG00000237978 chr3 178447072 178577338 - 3 NA NA NA NA 0.0022345950838265 0 -1.10031 0
ENST00000432395 ENSG00000231613 chr1 90254473 90256051 + 3 NA NA NA NA 0.00593645569440611 0 -0.878623 0
ENST00000432405 ENSG00000227658 chr7 40815157 40824816 + 3 NA NA NA NA 0.033038710025081 0 -0.474529 0
ENST00000432410 ENSG00000237179 chr2 66924290 66930329 - 3 NA NA NA NA 0.000718399763390051 0 -1.16746 0
ENST00000432411 ENSG00000227698 chr21 43294865 43297722 - 3 NA NA NA NA 0.0798810939506696 0 -0.961251 0
ENST00000432412 ENSG00000227330 chr21 19394687 19487222 - 3 NA NA NA NA 0.0543412502611941 0 -1.01663 0
ENST00000432413 ENSG00000223725 chr2 208104588 208124809 - 3 NA NA NA NA 0.00671452068109829 1 0.722553 0
ENST00000432414 ENSG00000226953 chr2 134023767 134042334 + 3 NA NA NA NA 0.00877885785280183 0 -1.1402 0
ENST00000432418 ENSG00000224842 chr9 129370392 129374798 - 3 NA NA NA NA 0.0328688398274619 0 -1.04459 0
ENST00000432423 ENSG00000235886 chr3 43820453 43821474 - 3 NA NA NA NA 0.11443748773181 0 -0.923172 0
ENST00000432431 ENSG00000234940 chr2 145445980 145447752 - 3 NA NA NA NA 0.0148105478184258 0 -1.04006 0
ENST00000432438 ENSG00000226207 chr6 98158829 98165073 - 3 NA NA NA NA 0.0402951233085373 0 -1.1399 0
ENST00000432447 ENSG00000231163 chr1 34335827 34339309 + 3 NA NA NA NA 0.194465442157729 0 -0.779741 0
ENST00000432474 ENSG00000232140 chr2 121311319 121315685 - 3 NA NA NA NA 0.214818521014416 0 -0.105272 0
ENST00000432477 ENSG00000234263 chr6 136950310 136969137 + 3 NA NA NA NA 0.00597687483789674 0 -1.29218 0
ENST00000432481 ENSG00000232023 chr2 229347977 229476111 - 3 NA NA NA NA 0.00276619403147109 0 -1.23425 0
ENST00000432484 ENSG00000238052 chr6 75304299 75443995 - 3 NA NA NA NA 0.0110847767831081 0 -1.13636 0
ENST00000432488 ENSG00000235492 chr1 198985262 199045864 + 3 NA NA NA NA 0.0165709977915154 0 -1.09054 0
ENST00000432495 ENSG00000233577 chr22 25677253 25678641 - 3 NA NA NA NA 0.308663482010973 0 -1.08788 0
ENST00000432499 ENSG00000227195 chr20 26167655 26189527 - 3 NA NA NA NA 0.0076115202861283 0 -1.32561 0
ENST00000432502 ENSG00000226328 chr22 45530171 45559540 - 3 NA 5.47329607461511 NA NA 0.089250511094223 1 -0.946704 0
ENST00000432530 ENSG00000226578 chr10 38064299 38073059 - 3 NA NA NA NA 0.00484621960337744 0 0.142993 0
ENST00000432535 ENSG00000237949 chr10 60759386 60761303 + 3 NA NA NA NA 0.0207424470756727 0 -1.04818 0
ENST00000432554 ENSG00000223528 chr10 128823205 128824687 - 3 NA NA NA NA 0.00653932343912712 0 -1.06367 0
ENST00000432558 ENSG00000231585 chr5 131347141 131348892 + 3 NA NA NA NA 0.347346307737842 0 -0.62041 0
ENST00000432559 ENSG00000228229 chr1 13429634 13430107 + 3 NA NA NA NA 0.0313672362229902 0 -1.02432 0
ENST00000432575 ENSG00000236053 chr13 109962483 109964121 + 3 NA NA NA NA 7.83060567264293e-05 0 0.319766 0
ENST00000432599 ENSG00000238004 chr2 155316369 155317332 + 3 NA NA NA NA 0.00447462121126494 0 -1.17533 0
ENST00000432612 ENSG00000232451 chr2 23249981 23253293 - 3 NA NA NA NA 0.0533537267785887 0 -1.05107 0
ENST00000432626 ENSG00000236836 chrX 24668190 24676354 + 3 NA NA NA NA 7.80557346138805e-05 0 -1.3919 0
ENST00000432640 ENSG00000226752 chr9 123607927 123613996 + 3 NA NA NA NA 0.0248064741240597 1 0.224204 0
ENST00000432653 ENSG00000234578 chr1 53733607 53734273 + 3 NA NA NA NA 0.00886948919395276 0 -1.25032 0
ENST00000432665 ENSG00000224177 chr2 11539295 11542387 + 3 NA NA NA NA 0.00637176067313303 0 -1.17488 0
ENST00000432668 ENSG00000228649 chr7 22895705 22896694 + 3 NA NA NA NA 0.0132358971204323 0 -1.0167 0
ENST00000432677 ENSG00000236714 chr5 142125165 142140563 + 3 NA NA NA NA 0.0809235124102474 0 -1.22999 0
ENST00000432683 ENSG00000227409 chr1 35824423 35831678 - 3 NA NA NA NA 0.0187276308304481 0 -1.29208 0
ENST00000432694 ENSG00000224228 chr1 172745045 173033155 + 3 NA NA NA NA 0.0511865570123092 0 -0.314549 0
ENST00000432697 ENSG00000229578 chr13 62578226 62603681 - 3 NA NA NA NA 0.0735442824945076 0 -1.21428 0
ENST00000432699 ENSG00000233334 chr10 126392753 126402272 + 3 NA NA NA NA 0.00265524275366119 0 -1.1445 0
ENST00000432702 ENSG00000227743 chr7 121283388 121290414 - 3 NA NA NA NA 0.00903419759974347 0 -0.890767 0
ENST00000432703 ENSG00000233246 chr1 33815953 33828846 + 3 NA 5.10056221395947 NA NA 0.00998406541823145 0 -1.32844 0
ENST00000432707 ENSG00000231575 chr10 95868873 95880864 + 3 NA NA NA NA 0.00287451018311314 0 -1.20443 0
ENST00000432711 ENSG00000234919 chr2 196434352 196437694 - 3 NA NA NA NA 0.0352277101716552 0 -0.0651428 0
ENST00000432733 ENSG00000236445 chr2 219841006 219844382 + 3 NA NA NA NA 0.99341847038206 1 0.939883 0
ENST00000432743 ENSG00000189229 chr3 6736410 6739557 + 3 NA NA NA NA 0.0223858503273227 0 -0.975294 0
ENST00000432770 ENSG00000224511 chr13 30681736 30683012 - 3 NA NA NA NA 0.00283864469280582 1 -1.16375 0
ENST00000432783 ENSG00000237212 chr9 98857493 98864194 + 3 NA NA NA NA 0.0962864750261935 0 -0.863413 0
ENST00000432822 ENSG00000235911 chr2 19911476 19917337 + 3 NA NA NA NA 0.534343557462904 1 -0.793195 0
ENST00000432823 ENSG00000226281 chr6 6692977 6714208 + 3 NA NA NA NA 0.145319751433695 0 -0.972853 0
ENST00000432830 ENSG00000232401 chr21 43136596 43137740 + 3 NA NA NA NA 0.279508754939122 0 -1.11079 0
ENST00000432833 ENSG00000228342 chr6 41107801 41108570 - 3 NA NA NA NA 0.00906870491315902 0 -1.08332 0
ENST00000432834 ENSG00000231015 chr20 24660183 24661627 + 3 NA NA NA NA 0.0025528203236987 0 -0.967922 0
ENST00000432858 ENSG00000227673 chr1 155679889 155680354 - 3 NA NA NA NA 0.00952443411698645 0 -1.11064 0
ENST00000432859 ENSG00000228265 chr20 32570858 32580930 - 3 NA NA NA NA 0.655272009365394 1 -0.843124 0
ENST00000432866 ENSG00000227544 chr7 35756055 35758729 + 3 NA NA NA NA 0.0169599295433438 0 -0.905386 0
ENST00000432894 ENSG00000232740 chr2 123823727 123831057 - 3 NA NA NA NA 0.00978653427299643 0 -1.31871 0
ENST00000432897 ENSG00000226759 chr1 58326253 58333170 + 3 NA NA NA NA 0.0101843041911768 0 -0.799149 0
ENST00000432908 ENSG00000225742 chr3 193921269 193924096 - 3 NA NA NA NA 0.0130890360391166 0 -1.13494 0
ENST00000432910 ENSG00000228340 chr20 58713548 58897314 + 3 NA NA NA NA 0.088716912122301 0 0.383747 0
ENST00000432922 ENSG00000224592 chr1 38512986 38571406 + 3 NA NA NA NA 0.00562116134264469 0 -1.049 0
ENST00000432925 ENSG00000227098 chr2 177710721 177714156 - 3 NA NA NA NA 0.0046561394648176 0 -1.04804 0
ENST00000432938 ENSG00000228701 chr10 93542596 93558048 - 3 NA NA NA NA 0.264688849695452 0 -0.842093 0
ENST00000432942 ENSG00000234104 chr20 20951089 20953203 + 3 NA NA NA NA 0.197957392909719 0 -1.21471 0
ENST00000432957 ENSG00000231534 chr2 230807444 230809853 + 3 NA NA NA NA 0.0220928216187521 0 -1.2236 0
ENST00000432960 ENSG00000227918 chr10 72307689 72316552 + 3 NA NA NA NA 0.01918640824889 0 -1.06885 0
ENST00000432967 ENSG00000226176 chr13 42848464 42851124 + 3 NA NA NA NA 0.0159181704793787 0 -1.24128 0
ENST00000432973 ENSG00000231876 chr16 26333549 26345711 + 3 NA NA NA NA 0.0350720552646476 1 -0.935557 0
ENST00000432976 ENSG00000237283 chr1 188674754 188680011 - 3 NA NA NA NA 0.0258542496142389 0 0.975352 0
ENST00000432981 ENSG00000227929 chr3 9258579 9259771 + 3 NA NA NA NA 0.0887465206476038 0 -1.26033 0
ENST00000432984 ENSG00000236145 chr2 121935903 121940156 + 3 NA NA NA NA 0.00884480859786554 0 -1.11893 0
ENST00000432987 ENSG00000233052 chr10 1403196 1403832 - 3 NA NA NA NA 0.0411266645554168 0 -1.37664 0
ENST00000432993 ENSG00000239498 chr2 220970377 221315499 + 3 NA NA NA NA 0.0797991365606394 0 -0.835417 0
ENST00000433001 ENSG00000234494 chr17 45976997 46018756 - 3 NA NA NA NA 0.0410940651240467 0 -1.18739 0
ENST00000433005 ENSG00000237773 chr7 17325899 17338981 - 3 NA NA NA NA 0.322988200405554 0 -1.14341 0
ENST00000433008 ENSG00000231507 chr1 203256898 203257662 + 3 NA NA NA NA 0.00773879824277628 0 -1.09999 0
ENST00000433012 ENSG00000230140 chr2 101592088 101593623 - 3 NA NA NA NA 0.144643492824472 0 -0.795562 0
ENST00000433019 ENSG00000224301 chr10 64883698 64885297 - 3 NA NA NA NA 0.0937763366943182 0 -1.13306 0
ENST00000433035 ENSG00000230483 chr11 2425745 2429138 + 3 NA NA NA NA 0.111044908866578 0 -0.976015 0
ENST00000433040 ENSG00000225606 chr7 12609751 12611017 - 3 NA NA NA NA 0.123094396286338 0 -1.23635 0
ENST00000433051 ENSG00000233193 chr17 15664928 15667083 - 3 NA NA NA NA 0.00367527503526584 0 -1.33011 0
ENST00000433065 ENSG00000224173 chr2 67789199 67801176 + 3 NA NA NA NA 0.117746923003337 0 0.227626 0
ENST00000433074 ENSG00000226370 chr13 85639222 85653055 - 3 NA NA NA NA 0.00834808232546288 0 -1.00811 0
ENST00000433081 ENSG00000233396 chr1 145376125 145382397 - 3 NA NA NA NA 0.0429433724422363 0 -1.12144 0
ENST00000433082 ENSG00000230461 chr1 213992978 214139608 - 3 NA NA NA NA 0.225220006498645 0 -1.13281 0
ENST00000433085 ENSG00000236799 chr10 116754416 116756352 + 3 NA NA NA NA 0.0143286623087484 0 -1.11812 0
ENST00000433088 ENSG00000231519 chr7 30109274 30114731 - 3 NA NA NA NA 0.0140989923461138 0 -1.23806 0
ENST00000433094 ENSG00000235621 chr20 46994390 46999372 + 3 NA NA NA NA 0.815250026058549 1 -0.690974 0
ENST00000433101 ENSG00000227716 chr21 24849960 24863043 + 3 NA NA NA NA 0.000122964890179525 0 0.659664 0
ENST00000433105 ENSG00000224855 chr3 193336398 193345121 - 3 NA NA NA NA 0.0245648297507714 0 -1.11425 0
ENST00000433116 ENSG00000247363 chr12 69079349 69080617 - 3 NA NA NA NA 0.00307056668620263 0 -0.912261 0
ENST00000433121 ENSG00000233017 chr20 61004604 61006568 + 3 NA NA NA NA 0.132597337501653 0 -0.810226 0
ENST00000433167 ENSG00000236838 chr17 2116991 2117922 + 3 NA NA NA NA 0.154718966797206 0 -0.336091 0
ENST00000433175 ENSG00000249700 chr4 56230138 56249563 - 3 NA NA NA NA 0.108724482538221 0 0.408478 0
ENST00000433178 ENSG00000224049 chr3 187513975 187523046 + 3 NA NA NA NA 0.0197204932862377 0 -1.07966 0
ENST00000433182 ENSG00000224707 chr6 20438052 20440409 + 3 NA NA NA NA 0.00707923056280618 0 -1.20565 0
ENST00000433186 ENSG00000230789 chr5 142572065 142573731 + 3 NA NA NA NA 0.0100509586915666 0 -1.09134 0
ENST00000433210 ENSG00000231620 chr21 20673930 20676056 + 3 NA NA NA NA 0.0102050590499111 0 -0.972375 0
ENST00000433213 ENSG00000232712 chr20 21179171 21198903 - 3 NA NA NA NA 0.0331793689743226 0 -0.982238 0
ENST00000433219 ENSG00000235319 chr2 105940667 105946986 + 3 NA NA NA NA 0.0282375998785655 0 -0.870477 0
ENST00000433228 ENSG00000235834 chrX 17546558 17605281 + 3 NA NA NA NA 0.22808339083266 0 -1.01401 0
ENST00000433232 ENSG00000225975 chr19 37176342 37178351 - 3 NA 5.04944208118275 NA NA 0.112794120491281 0 -1.31973 0
ENST00000433249 ENSG00000236556 chr10 61041907 61042595 + 3 NA NA NA NA 0.0149217910616756 0 -0.856306 0
ENST00000433296 ENSG00000234281 chr2 211189483 211325606 + 3 NA NA NA NA 0.012314826805662 0 -1.03646 0
ENST00000433303 ENSG00000236532 chr21 29535921 29542462 - 3 NA NA NA NA 0.0184632120776397 0 -0.871167 0
ENST00000433308 ENSG00000233452 chr6 147171295 147172141 - 3 NA 5.30978128578471 NA NA 0.00924496006000047 0 -1.12602 0
ENST00000433310 ENSG00000232855 chr21 29816870 30047170 - 3 NA NA NA NA 0.00520120224892224 0 -1.03521 0
ENST00000433315 ENSG00000231539 chr7 42869271 42884037 - 3 NA NA NA NA 0.00142876126925778 0 0.560506 0
ENST00000433324 ENSG00000236432 chr2 228133461 228189917 - 3 NA NA NA NA 0.0371326086164213 1 -1.03896 0
ENST00000433344 ENSG00000234083 chr21 29327240 29357614 + 3 NA NA NA NA 0.0341776712729709 0 0.841104 0
ENST00000433356 ENSG00000231418 chr7 31454259 31460900 - 3 NA NA NA NA 0.032323318099827 0 -1.11924 0
ENST00000433357 ENSG00000226562 chr9 33602499 33605291 + 3 NA NA NA NA 0.0743884553958839 0 0.543041 0
ENST00000433374 ENSG00000230928 chr10 100011780 100016332 + 3 NA NA NA NA 0.143343972413699 0 -0.836821 0
ENST00000433377 ENSG00000235741 chr1 54982085 54982932 - 3 NA NA NA NA 0.012170519818256 0 -0.730025 0
ENST00000433388 ENSG00000226194 chr6 169770093 169788480 - 3 NA NA NA NA 0.161990842543904 0 -0.796491 0
ENST00000433406 ENSG00000229855 chr5 120658245 120661532 + 3 NA NA NA NA 0.00374841646165331 0 -1.0467 0
ENST00000433429 ENSG00000233587 chr2 22759351 22761160 + 3 NA NA NA NA 0.0297963617447338 0 -0.644255 0
ENST00000433432 ENSG00000237179 chr2 66924257 66930359 - 3 NA NA NA NA 0.0010136207119107 0 -1.13319 0
ENST00000433442 ENSG00000236591 chr6 149348836 149353709 - 3 NA NA NA NA 0.00129771511511768 0 -0.852141 0
ENST00000433455 ENSG00000232739 chr10 15279491 15283766 + 3 NA NA NA NA 0.243453668835199 0 -1.12646 0
ENST00000433460 ENSG00000230109 chr10 21629162 21661879 - 3 NA NA NA NA 0.0315487351710434 0 -1.09811 0
ENST00000433475 ENSG00000228108 chr2 54743185 54767834 - 3 NA NA NA NA 0.00263858509355498 0 -1.04982 0
ENST00000433480 ENSG00000231473 chr13 48870649 48877797 - 3 NA NA NA NA 0.0449006224347985 0 -1.1341 0
ENST00000433486 ENSG00000227360 chr6 156818880 156820100 - 3 NA NA NA NA 0.0377187210803166 0 -1.24625 0
ENST00000433489 ENSG00000225437 chr6 163464011 163472446 - 3 NA NA NA NA 0.00213013217496353 0 -1.11857 0
ENST00000433499 ENSG00000237341 chrX 49055425 49058913 + 3 NA NA NA NA 0.0256789513907453 0 -1.22251 0
ENST00000433507 ENSG00000224087 chr2 130865257 130867314 + 3 NA NA NA NA 0.00950663196079113 0 -1.1373 0
ENST00000433519 ENSG00000224122 chr7 39444197 39445945 - 3 NA NA NA NA 0.0455798516405781 0 -1.19955 0
ENST00000433521 ENSG00000178193 chr1 76175700 76189696 - 3 NA NA NA NA 0.356775731840401 0 0.377695 0
ENST00000433526 ENSG00000225527 chr10 18820778 18822265 - 3 NA NA NA NA 0.033937876140165 0 -1.25736 0
ENST00000433534 ENSG00000227646 chr7 89838584 89840949 - 3 NA NA NA NA 0.00986461641461794 0 -0.999662 0
ENST00000433546 ENSG00000228714 chr9 118501942 118506511 + 3 NA NA NA NA 0.020075802597813 0 -0.772896 0
ENST00000433550 ENSG00000232227 chr2 193508828 193510109 - 3 NA NA NA NA 0.0018017223581814 0 -1.36662 0
ENST00000433572 ENSG00000229245 chr9 125165686 125211256 + 3 NA NA NA NA 0.0122696625572703 0 -0.409105 0
ENST00000433576 ENSG00000238042 chr1 222054323 222092054 - 3 NA NA NA NA 0.0244237980336102 0 0.897116 0
ENST00000433581 ENSG00000231134 chr2 85413532 85414376 + 3 NA NA NA NA 0.0317317564635279 0 -0.986375 0
ENST00000433587 ENSG00000237063 chr20 34674174 34676114 - 3 NA NA NA NA 0.00297957508194259 0 -0.15076 0
ENST00000433588 ENSG00000224247 chr21 16866251 16868443 - 3 NA NA NA NA 0.618519162272597 1 -1.06899 0
ENST00000433595 ENSG00000226272 chr5 142239169 142248475 - 3 NA NA NA NA 0.00913304709199629 1 -1.01789 0
ENST00000433600 ENSG00000232767 chr10 118429614 118432250 + 3 NA NA NA NA 0.11396700121752 0 -1.15537 0
ENST00000433601 ENSG00000236234 chr17 43530210 43541431 + 3 NA NA NA NA 0.00883674743226331 0 -1.24289 0
ENST00000433614 ENSG00000228534 chr9 39925026 39926970 - 3 NA NA NA NA 0.0753866812742593 0 0.0698496 0
ENST00000433645 ENSG00000234840 chr9 22682469 22687626 + 3 NA NA NA NA 0.00369580287037607 0 -1.10911 0
ENST00000433646 ENSG00000234019 chrX 53122892 53124040 - 3 NA NA NA NA 0.139915487003959 0 -1.22808 0
ENST00000433660 ENSG00000233191 chr7 157305988 157309535 + 3 NA NA NA NA 0.0617801854287426 0 -0.991374 0
ENST00000433664 ENSG00000237534 chr13 69796478 69866286 + 3 NA NA NA NA 0.10308826985675 0 -1.12643 0
ENST00000433671 ENSG00000228436 chr1 39325672 39385068 + 3 NA NA NA NA 0.518463298320071 1 -0.0734444 0
ENST00000433673 ENSG00000236682 chr2 128146706 128158156 + 3 NA NA NA NA 0.303230900042901 0 0.58947 0
ENST00000433684 ENSG00000226440 chr6 112557797 112627885 + 3 NA NA NA NA 0.0131001069319896 0 -1.02737 0
ENST00000433690 ENSG00000233203 chr1 55353405 55354523 + 3 NA 5.07773466865498 NA NA 0.0468460654532315 0 -1.2191 0
ENST00000433708 ENSG00000224489 chr10 121430236 121431581 - 3 NA NA NA NA 0.0145039779687143 0 -1.04481 0
ENST00000433734 ENSG00000236975 chr1 229228562 229230652 - 3 NA NA NA NA 0.0103337592783319 0 -0.494294 0
ENST00000433761 ENSG00000229282 chr6 3056124 3056995 + 3 NA NA NA NA 0.00854548872586166 0 -1.38853 0
ENST00000433766 ENSG00000224008 chr20 54036874 54043735 - 3 NA NA NA NA 0.315926027887894 0 0.39284 0
ENST00000433770 ENSG00000237797 chr10 31982012 31996316 - 3 NA NA NA NA 0.00635015096561935 0 0.8571 0
ENST00000433788 ENSG00000238185 chr13 31547426 31551760 - 3 NA NA NA NA 0.274141788317674 0 -1.05857 0
ENST00000433810 ENSG00000223850 chr2 16060521 16076139 + 3 NA NA NA NA 0.0733408366955794 0 -1.16998 0
ENST00000433825 ENSG00000231830 chrX 153562310 153563387 - 3 NA NA NA NA 0.0711875889602335 0 -0.533829 0
ENST00000433837 ENSG00000233706 chr1 227179841 227180907 + 3 NA NA NA NA 0.0329499641453466 0 -0.839824 0
ENST00000433838 ENSG00000231518 chr9 35930009 35937148 + 3 NA NA NA NA 0.0494395308129232 0 -0.634671 0
ENST00000433869 ENSG00000230550 chr1 204110536 204112137 + 3 NA NA NA NA 0.0149733927469487 0 -1.13496 0
ENST00000433873 ENSG00000233002 chr17 15641817 15647113 - 3 NA NA NA NA 0.0506349264339317 0 -0.843295 0
ENST00000433876 ENSG00000228423 chr1 8865919 8867110 + 3 NA NA NA NA 0.0116989778020788 0 -1.15112 0
ENST00000433893 ENSG00000232028 chr2 37552483 37553940 + 3 NA NA NA NA 0.0254278952698591 0 -1.1055 0
ENST00000433905 ENSG00000229299 chr20 62376897 62377309 + 3 NA NA NA NA 0.0194383392763774 0 -0.846193 0
ENST00000433918 ENSG00000236299 chr7 63348578 63359219 - 3 NA NA NA NA 0.0534283995847593 0 -1.16258 0
ENST00000433933 ENSG00000229056 chr2 197124838 197128928 + 3 NA 5.37033241870158 NA NA 0.0150977998054369 0 -1.16083 0
ENST00000433952 ENSG00000232837 chr21 40346355 40349700 - 3 NA NA NA NA 0.466391862486636 1 -0.903881 0
ENST00000433970 ENSG00000229971 chr22 36948212 36948747 + 3 NA NA NA NA 0.163384064789495 0 0.676306 0
ENST00000433997 ENSG00000238264 chr9 101609511 101634560 - 3 NA NA NA NA 0.00948855271379354 0 -0.745797 0
ENST00000434017 ENSG00000233002 chr17 15638337 15647105 - 3 NA NA NA NA 0.0307876533521146 0 -1.0404 0
ENST00000434020 ENSG00000230587 chr2 43324884 43329829 - 3 NA NA NA NA 0.0208775959921251 0 0.750093 0
ENST00000434043 ENSG00000228604 chr20 21129382 21139382 - 3 NA NA NA NA 0.0472852282388463 0 -1.07167 0
ENST00000434073 ENSG00000225263 chr13 67551564 67559908 + 3 NA NA NA NA 0.00419591205856738 0 -1.04808 0
ENST00000434094 ENSG00000238062 chr2 231852508 231860723 - 3 NA NA NA NA 0.019774567962469 1 -1.04553 0
ENST00000434097 ENSG00000228748 chr10 79542624 79551665 + 3 NA NA NA NA 0.0168357067333886 0 -0.818573 0
ENST00000434098 ENSG00000237189 chr1 157257493 157257843 - 3 NA NA NA NA 0.0177971497908139 0 -0.940156 0
ENST00000434117 ENSG00000236176 chr13 90203487 90204643 - 3 NA NA NA NA 0.0224264047595307 0 -0.933596 0
ENST00000434141 ENSG00000226759 chr1 58326260 58328735 + 3 NA NA NA NA 0.0295196218387637 0 -0.671326 0
ENST00000434147 ENSG00000224195 chr10 75573276 75574495 + 3 NA NA NA NA 0.0392433007652802 0 -0.920517 0
ENST00000434164 ENSG00000228787 chrY 16905522 16915913 - 3 NA NA NA NA 0.00465224084228059 0 0.0904135 0
ENST00000434176 ENSG00000225657 chr20 55152619 55171182 + 3 NA NA NA NA 0.00763064379494417 0 -0.965427 0
ENST00000434181 ENSG00000231163 chr1 34335798 34339368 + 3 NA NA NA NA 0.103154276192192 0 -1.11573 0
ENST00000434182 ENSG00000234614 chr1 151814353 151822861 + 3 NA NA NA NA 0.091871303730719 0 -0.692174 0
ENST00000434189 ENSG00000237579 chr10 102941447 102953904 + 3 NA NA NA NA 0.755765879127562 1 -1.05687 0
ENST00000434195 ENSG00000237646 chr21 38176285 38178585 - 3 NA NA NA NA 0.0446166314831827 0 -0.919138 0
ENST00000434207 ENSG00000231992 chr1 95585703 95604110 + 3 NA NA NA NA 0.0579725005863978 0 -0.833698 0
ENST00000434223 ENSG00000236914 chr15 38363831 38364884 - 3 NA NA NA NA 0.0331383076226067 0 -1.0988 0
ENST00000434245 ENSG00000231196 chr1 147762995 147767966 - 3 NA NA NA NA 0.0625048796204261 0 -1.16688 0
ENST00000434250 ENSG00000234055 chr9 131860133 131862545 + 3 NA NA NA NA 0.0246513733988012 0 -1.10853 0
ENST00000434255 ENSG00000224374 chr6 135581134 135582071 + 3 NA NA NA NA 0.0423468122342881 0 -0.730485 0
ENST00000434264 ENSG00000242937 chr1 717325 720070 + 3 NA 5.1013572562531 NA NA 0.116183165219771 0 -0.361597 0
ENST00000434265 ENSG00000224671 chr1 203113092 203122028 - 3 NA NA NA NA 0.0134753633042881 0 -1.17336 0
ENST00000434273 ENSG00000238189 chr13 44032601 44033259 + 3 NA NA NA NA 0.0015162255156122 0 -1.09438 0
ENST00000434284 ENSG00000232725 chrX 153001080 153031908 - 3 NA NA NA NA 0.876178874454456 1 -1.01428 0
ENST00000434296 ENSG00000227502 chr6 114191162 114191899 - 3 NA NA NA NA 0.00213009691760418 0 -1.23877 0
ENST00000434300 ENSG00000232498 chr1 192486769 192536347 - 3 NA NA NA NA 0.0141919287352703 0 -0.927415 0
ENST00000434301 ENSG00000230393 chr2 100721381 100723966 + 3 NA NA NA NA 0.0329481886940817 0 -0.876935 0
ENST00000434309 ENSG00000231574 chr3 177545571 177614720 + 3 NA NA NA NA 0.0567760527500105 0 -1.29072 0
ENST00000434312 ENSG00000234543 chr9 96301210 96322860 + 3 NA NA NA NA 0.193784298623346 0 -1.08354 0
ENST00000434321 ENSG00000224330 chr7 13893980 13898650 - 3 NA NA NA NA 0.0134539290352254 0 0.435694 0
ENST00000434351 ENSG00000233923 chr17 79203141 79206006 + 3 NA NA NA NA 0.0780915070219316 0 -0.892467 0
ENST00000434356 ENSG00000226739 chr6 164767522 164769677 - 3 NA NA NA NA 0.00679298258905298 0 -1.10183 0
ENST00000434363 ENSG00000230084 chr3 42674060 42695818 - 3 NA NA NA NA 0.0512691735298485 0 -0.916981 0
ENST00000434375 ENSG00000229854 chr9 124337170 124338493 - 3 NA 5.20245354717829 NA NA 0.0606787536375458 0 -0.702506 0
ENST00000434384 ENSG00000227060 chrX 133684003 133693953 + 3 NA NA NA NA 0.110280247302908 0 -1.24531 0
ENST00000434386 ENSG00000226140 chr10 16320700 16331047 + 3 NA NA NA NA 0.0139039049279465 0 -0.768862 0
ENST00000434401 ENSG00000227477 chr20 43592435 43595043 - 3 NA 5.14873396383074 NA NA 0.784146628064581 1 -0.873686 0
ENST00000434447 ENSG00000225857 chr1 180875787 180878302 + 3 NA NA NA NA 0.0151784915559241 0 -1.01465 0
ENST00000434493 ENSG00000224605 chr6 92100031 92102718 - 3 NA NA NA NA 0.051559832826311 0 -1.05976 0
ENST00000434504 ENSG00000237059 chr7 33055671 33056504 + 3 NA NA NA NA 0.294438767705849 0 0.22884 0
ENST00000434509 ENSG00000229370 chr2 13677798 13749293 + 3 NA NA NA NA 0.0118263716942859 0 -0.997281 0
ENST00000434510 ENSG00000229770 chr22 26557876 26559180 - 3 NA NA NA NA 0.00584195905182957 0 -1.03182 0
ENST00000434516 ENSG00000224794 chr22 39688993 39691568 + 3 NA NA NA NA 0.955182640012462 1 0.322486 0
ENST00000434531 ENSG00000225703 chr7 76601996 76606278 - 3 NA NA NA NA 0.00140765152242981 0 -1.1254 0
ENST00000434532 ENSG00000228866 chr9 139932430 139933342 - 3 NA NA NA NA 0.0628924863310355 0 -1.12007 0
ENST00000434533 ENSG00000224919 chr10 47186203 47192185 + 3 NA NA NA NA 0.0109477158256488 0 -1.35198 0
ENST00000434541 ENSG00000234471 chr7 523744 535755 - 3 NA NA NA NA 0.267003884323051 0 -0.83898 0
ENST00000434552 ENSG00000223470 chr10 34198166 34206732 + 3 NA NA NA NA 0.0170683275546585 0 -0.977937 0
ENST00000434559 ENSG00000234308 chr2 213660055 213661444 + 3 NA NA NA NA 0.149356884212226 0 -1.16478 0
ENST00000434560 ENSG00000228972 chr6 128752086 128753913 - 3 NA NA NA NA 0.00716411185218859 0 0.475961 0
ENST00000434562 ENSG00000236823 chr6 160320218 160323542 + 3 NA NA NA NA 0.0656521020969335 0 -1.03732 0
ENST00000434563 ENSG00000215159 chr12 65153301 65173098 + 3 NA NA NA NA 0.00394417820590584 0 -0.470825 0
ENST00000434572 ENSG00000235726 chr2 235796013 235797170 - 3 NA NA NA NA 0.00520729919155393 1 0.0401831 0
ENST00000434575 ENSG00000233222 chr1 153723459 153724652 - 3 NA NA NA NA 0.165936091165299 0 -0.744111 0
ENST00000434589 ENSG00000229925 chr21 40260696 40275829 + 3 NA NA NA NA 0.00557764948705214 0 -1.00442 0
ENST00000434593 ENSG00000232310 chr6 134846463 134980974 - 3 NA NA NA NA 0.244209400739825 0 -0.327459 0
ENST00000434596 ENSG00000228361 chr6 168630412 168641395 + 3 NA NA NA NA 0.105043159268174 0 -0.420497 0
ENST00000434610 ENSG00000226272 chr5 142239169 142248487 - 3 NA NA NA NA 0.65359305489834 1 -1.16207 0
ENST00000434635 ENSG00000224675 chr2 155292365 155313950 - 3 NA NA NA NA 0.4548857593723 1 0.0330771 0
ENST00000434645 ENSG00000234431 chr2 202031688 202032269 + 3 NA 5.06849939458441 5.07447969474456 NA 0.0124390969976045 0 -1.13126 0
ENST00000434656 ENSG00000229019 chr9 71041759 71044285 + 3 NA NA NA NA 0.419366447626607 1 -0.758923 0
ENST00000434683 ENSG00000232295 chr6 72017644 72037787 - 3 NA NA NA NA 0.00712804884619168 0 -1.12243 0
ENST00000434689 ENSG00000237080 chr6 31851538 31851831 + 3 NA NA NA NA 0.0162789123624096 0 -1.19501 0
ENST00000434703 ENSG00000234899 chr17 70067184 70112157 - 3 NA NA NA NA 0.129833238553855 1 -1.01801 0
ENST00000434716 ENSG00000225746 chr14 101415315 101422514 + 3 NA NA NA NA 0.0194592086465226 0 -1.2901 0
ENST00000434730 ENSG00000237407 chr22 21667209 21669193 + 3 NA NA NA NA 0.023667003441788 0 -0.739986 0
ENST00000434733 ENSG00000228113 chr7 87906316 87921781 + 3 NA NA NA NA 0.207833164380692 0 -1.16559 0
ENST00000434741 ENSG00000232073 chr22 33560049 33562425 + 3 NA NA NA NA 0.0208550628054765 0 -0.0975757 0
ENST00000434742 ENSG00000228061 chr11 31749333 31789373 - 3 NA NA NA NA 0.00381167237032877 0 -1.09748 0
ENST00000434768 ENSG00000235535 chr6 123760787 123790075 + 3 NA NA NA NA 0.0050421737493586 0 -1.17886 0
ENST00000434779 ENSG00000236758 chr13 29813516 29824691 - 3 NA NA NA NA 0.0326840743954508 0 -0.945859 0
ENST00000434792 ENSG00000228261 chr10 106083127 106086762 + 3 NA NA NA NA 0.0421324493053031 0 -0.936105 0
ENST00000434829 ENSG00000230620 chr10 71968555 71969331 + 3 NA NA NA NA 0.0542963323445186 0 -1.03592 0
ENST00000434832 ENSG00000223880 chr13 75824616 75826148 + 3 NA 5.26342177627243 5.05938566401577 NA 0.0386715177894516 0 -0.948297 0
ENST00000434859 ENSG00000226996 chr21 25415572 25422601 + 3 NA NA NA NA 0.223272931065766 0 0.292981 0
ENST00000434868 ENSG00000223704 chr22 27254597 27261749 + 3 NA NA NA NA 0.957418854174435 1 0.710833 0
ENST00000434887 ENSG00000236795 chr7 146778026 146794701 - 3 NA NA NA NA 0.978896005872043 1 -0.321027 0
ENST00000434896 ENSG00000234548 chr3 186158777 186168485 + 3 NA NA NA NA 7.81508784064326e-05 0 -1.14291 0
ENST00000434901 ENSG00000231872 chr6 37514328 37515490 + 3 NA NA NA NA 0.00445244621491268 0 -1.05102 0
ENST00000434919 ENSG00000225383 chr10 10828607 10836943 - 3 NA NA NA NA 0.0287965130074729 0 -0.887947 0
ENST00000434926 ENSG00000229472 chr20 32668955 32669754 + 3 NA NA NA NA 0.0307538321392907 0 -1.15011 0
ENST00000434938 ENSG00000236871 chrX 1515320 1517852 - 3 NA NA NA NA 0.0432767276157287 0 -0.829076 0
ENST00000434947 ENSG00000234540 chr6 14394557 14404520 + 3 NA NA NA NA 0.00245758927789709 0 -0.931616 0
ENST00000434951 ENSG00000232581 chr7 6618196 6628605 - 3 NA NA NA NA 0.0743259901409435 0 -1.03889 0
ENST00000434957 ENSG00000231724 chr3 186525481 186535910 + 3 NA NA NA NA 0.0542743164706247 0 -1.21772 0
ENST00000434969 ENSG00000223715 chr3 176321931 176353320 - 3 NA NA NA NA 0.0249287561273569 0 -1.01599 0
ENST00000434973 ENSG00000229352 chr2 217664331 217670058 + 3 NA NA NA NA 0.0193986217591702 0 -0.796262 0
ENST00000434983 ENSG00000233882 chr1 191190289 191197597 + 3 NA NA NA NA 0.0119936297800303 0 -1.10294 0
ENST00000434988 ENSG00000223432 chr10 123374939 123375353 - 3 NA NA NA NA 0.0138315020780508 0 -1.11301 0
ENST00000434990 ENSG00000236469 chr2 71229661 71291873 - 3 NA NA NA NA 0.00710795538662321 0 -1.09519 0
ENST00000434996 ENSG00000224563 chr3 188280026 188286454 - 3 NA NA NA NA 0.0699032793153879 0 -1.13097 0
ENST00000434999 ENSG00000228395 chr9 131291180 131314689 - 3 NA NA NA NA 0.438715081949235 1 0.51693 0
ENST00000435001 ENSG00000233213 chr21 39089405 39091872 - 3 NA NA NA NA 0.010717122354226 0 -1.22833 0
ENST00000435021 ENSG00000228153 chr1 204633000 204633741 + 3 NA NA NA NA 0.172581798277204 0 0.600461 0
ENST00000435027 ENSG00000230494 chr9 112202342 112203532 - 3 NA NA NA NA 0.00638919484613859 0 -1.20027 0
ENST00000435037 ENSG00000227352 chr13 111796652 111797080 - 3 NA NA NA NA 0.0281680520845955 0 -1.04369 0
ENST00000435044 ENSG00000232643 chr13 30728203 30728723 + 3 NA NA NA NA 0.00645818356678432 0 -1.03262 0
ENST00000435057 ENSG00000227705 chr20 51812768 51825244 - 3 NA NA NA NA 0.000895378476151382 0 -1.31602 0
ENST00000435062 ENSG00000229727 chr2 7561396 7590385 + 3 NA NA NA NA 0.607842801490681 1 -1.10653 0
ENST00000435067 ENSG00000235366 chr13 46255225 46256554 - 3 NA NA NA NA 0.00812165845117617 0 -0.987258 0
ENST00000435075 ENSG00000230876 chr2 33107868 33151589 + 3 NA NA NA NA 0.0800271660452754 0 -1.17187 0
ENST00000435092 ENSG00000236921 chr9 22203989 22214671 - 3 NA NA NA NA 0.0917234475809224 0 -0.776004 0
ENST00000435093 ENSG00000236276 chrX 43808978 43828866 + 3 NA NA NA NA 0.0668673423396817 0 -1.02608 0
ENST00000435106 ENSG00000227823 chr10 10477912 10504248 - 3 NA NA NA NA 0.0221566279699099 0 -0.977635 0
ENST00000435108 ENSG00000236846 chr1 223317391 223318296 + 3 NA NA NA NA 0.0417535088799584 0 -0.567027 0
ENST00000435111 ENSG00000223517 chrY 16388092 16389369 - 3 NA NA NA NA 0.00560701210274266 0 0.0998577 0
ENST00000435112 ENSG00000230258 chr17 68013465 68125000 - 3 NA NA NA NA 0.0737150763993901 0 -0.946976 0
ENST00000435113 ENSG00000230186 chr1 149400063 149429580 + 3 NA NA NA NA 0.43870314274805 1 -0.30547 0
ENST00000435116 ENSG00000238019 chr6 158818917 158819593 - 3 NA NA NA NA 7.79709743583875e-05 0 -1.14193 0
ENST00000435127 ENSG00000232759 chr7 22602956 22613615 + 3 NA NA NA NA 0.0191943904319916 0 -1.03485 0
ENST00000435148 ENSG00000225718 chr7 68689683 68895909 - 3 NA NA NA NA 0.198877563252703 0 -1.24733 0
ENST00000435151 ENSG00000229655 chr6 79980095 79980669 + 3 NA NA NA NA 0.00988852933344431 0 -1.2913 0
ENST00000435156 ENSG00000235625 chr13 78849855 78851649 - 3 NA NA NA NA 0.010419802970966 0 -1.06037 0
ENST00000435157 ENSG00000241084 chr9 132021341 132023860 + 3 NA NA NA NA 0.157655100187839 0 -0.980257 0
ENST00000435162 ENSG00000244625 chr22 27068768 27174598 + 3 NA NA NA NA 0.674278636658367 1 -0.964882 0
ENST00000435163 ENSG00000223891 chr20 42839892 42853618 + 3 NA NA NA NA 0.0190755114147576 1 -0.360594 0
ENST00000435175 ENSG00000228496 chr2 11821587 11823454 + 3 NA NA NA NA 0.0707574797584029 0 -1.16095 0
ENST00000435177 ENSG00000234693 chr20 49269739 49278812 + 3 NA NA NA NA 0.0867484937351922 0 -0.854319 0
ENST00000435237 ENSG00000233005 chr2 21444047 22193831 + 3 NA NA NA NA 0.141296903209208 0 -0.471682 0
ENST00000435253 ENSG00000230768 chr1 106144774 106161557 - 3 NA NA NA NA 0.156996921312455 0 0.522889 0
ENST00000435254 ENSG00000237400 chr7 36502632 36544121 + 3 NA NA NA NA 0.0390173380442285 0 -0.0720676 0
ENST00000435257 ENSG00000234695 chr7 93520225 93522913 + 3 NA NA NA NA 0.061997286376314 0 -0.427282 0
ENST00000435271 ENSG00000231132 chr10 53004654 53005566 - 3 NA NA NA NA 0.0211088099973404 0 -1.30526 0
ENST00000435273 ENSG00000237502 chr6 149896841 149897260 - 3 NA NA NA NA 0.0480470818302617 0 -1.4806 0
ENST00000435279 ENSG00000224924 chr21 22115239 22175426 - 3 NA NA NA NA 0.015887394224424 1 -1.05921 0
ENST00000435281 ENSG00000233379 chr13 78513297 78519009 - 3 NA NA NA NA 0.290920658542461 0 0.454072 0
ENST00000435284 ENSG00000228877 chr9 137419028 137437090 - 3 NA NA NA NA 0.097183898351432 0 -0.711336 0
ENST00000435287 ENSG00000227220 chr6 132272086 132398533 + 3 NA NA NA NA 0.0167335117189486 0 -0.991087 0
ENST00000435291 ENSG00000227680 chr2 103603781 103605023 + 3 NA NA NA NA 0.0129040720473065 0 -0.829666 0
ENST00000435301 ENSG00000237595 chr20 48780001 48782639 + 3 NA NA NA NA 0.0202611248983622 0 -0.332195 0
ENST00000435311 ENSG00000231987 chr1 96719625 96839681 - 3 NA NA NA NA 0.415764126039268 1 0.688135 0
ENST00000435315 ENSG00000226751 chr21 16134031 16135411 + 3 NA NA NA NA 0.0107858142730775 0 -0.963149 0
ENST00000435322 ENSG00000237356 chr14 53684609 53836219 + 3 NA NA NA NA 0.233682441052431 0 -0.612126 0
ENST00000435333 ENSG00000236817 chr1 247728941 247804156 - 3 NA NA NA NA 0.0190010205649137 0 -0.845825 0
ENST00000435346 ENSG00000223516 chrX 147628399 147628918 + 3 NA NA NA NA 0.0102376382936772 0 -1.22189 0
ENST00000435352 ENSG00000235774 chr2 127066087 127101569 + 3 NA NA NA NA 0.0271046762041409 0 -0.815408 0
ENST00000435357 ENSG00000225444 chr2 52600256 52617150 + 3 NA NA NA NA 0.00230150530476616 0 -1.06015 0
ENST00000435367 ENSG00000224504 chr10 87192619 87204685 + 3 NA NA NA NA 0.0111918656107203 0 -0.999039 0
ENST00000435368 ENSG00000231401 chr3 8406393 8408078 - 3 NA NA NA NA 0.0419258968841484 0 -1.00362 0
ENST00000435377 ENSG00000234519 chr6 169467994 169469519 + 3 NA NA NA NA 0.0130676240226146 0 -1.10022 0
ENST00000435394 ENSG00000229563 chrX 45364633 45382889 + 3 NA NA NA NA 0.202330982819939 0 -1.21743 0
ENST00000435401 ENSG00000236176 chr13 90200945 90206058 - 3 NA NA NA NA 0.00534949834095864 0 -0.925569 0
ENST00000435407 ENSG00000244063 chr2 114586967 114588696 - 3 NA NA NA NA 0.00187011717763 0 -1.22331 0
ENST00000435429 ENSG00000224532 chr6 6758511 6759524 - 3 NA NA NA NA 0.0195948869579838 0 -0.93631 0
ENST00000435434 ENSG00000231233 chr10 106111349 106113333 - 3 NA 5.33856906078105 NA NA 0.126012591433293 0 -1.15505 0
ENST00000435441 ENSG00000237856 chr2 123822897 123825298 + 3 NA NA NA NA 0.044280710872671 0 -1.08351 0
ENST00000435444 ENSG00000231902 chr9 7960413 7961080 - 3 NA NA NA NA 0.0161666662944424 0 -0.778219 0
ENST00000435463 ENSG00000229257 chr9 139952115 139956913 + 3 NA NA NA NA 0.0175233006005591 0 -0.946307 0
ENST00000435466 ENSG00000226965 chr7 110072296 110174811 - 3 NA NA NA NA 0.121059795979585 0 -1.2797 0
ENST00000435485 ENSG00000234323 chr9 109040673 109367076 + 3 NA NA NA NA 0.0645076780775085 0 -1.15672 0
ENST00000435491 ENSG00000230532 chr17 47009153 47014462 + 3 NA NA NA NA 0.0157348045280721 0 -1.05649 0
ENST00000435492 ENSG00000227181 chr1 182681997 182683679 + 3 NA NA NA NA 0.0173953503590156 0 -1.17291 0
ENST00000435493 ENSG00000226496 chr21 42515069 42519350 - 3 NA NA NA NA 0.237809168331428 1 -0.815743 0
ENST00000435524 ENSG00000234185 chr7 65584590 65593711 - 3 NA NA NA NA 0.0238396092160155 0 -0.839444 0
ENST00000435526 ENSG00000232547 chr10 6168005 6179520 - 3 NA NA NA NA 0.0603315557472812 0 -0.931546 0
ENST00000435539 ENSG00000226694 chr10 2114039 2123291 + 3 NA NA NA NA 0.729788272583562 1 -1.24542 0
ENST00000435541 ENSG00000228342 chr6 41107665 41108570 - 3 NA NA NA NA 0.00907877074632332 0 -1.12101 0
ENST00000435542 ENSG00000226202 chr1 208047140 208052418 - 3 NA NA NA NA 0.00372647547010868 0 -1.10896 0
ENST00000435547 ENSG00000231704 chr7 6120734 6132683 + 3 NA NA NA NA 0.0114930318473685 0 -1.22433 0
ENST00000435548 ENSG00000234548 chr3 186158169 186163031 + 3 NA NA NA NA 0.0989712704910172 0 -0.937406 0
ENST00000435552 ENSG00000228105 chr1 20569588 20571148 + 3 NA NA NA NA 0.0300799751493515 0 -0.960437 0
ENST00000435554 ENSG00000231714 chr1 194320073 194321556 + 3 NA NA NA NA 0.00205526503187692 0 -0.141626 0
ENST00000435560 ENSG00000229102 chr3 178819154 178865761 - 3 NA NA NA NA 0.00599814518857903 0 -1.13326 0
ENST00000435573 ENSG00000233296 chr2 680081 697371 + 3 NA NA NA NA 0.00784507635650769 0 -1.01904 0
ENST00000435578 ENSG00000244380 chr3 48482189 48488060 - 3 NA NA NA NA 0.0474803936476673 0 0.852344 0
ENST00000435617 ENSG00000234689 chr13 48479464 48481492 - 3 NA NA NA NA 0.00146364520169426 0 -1.33708 0
ENST00000435635 ENSG00000231964 chr10 45940018 45948569 - 3 NA NA NA NA 0.0178531219254807 0 -1.19565 0
ENST00000435643 ENSG00000224342 chr2 208038358 208087514 + 3 NA NA NA NA 0.0101613561382258 0 -0.846763 0
ENST00000435651 ENSG00000226022 chr3 6190171 6407572 + 3 NA NA NA NA 0.0148202163029781 0 -1.09905 0
ENST00000435713 ENSG00000228563 chr2 31752012 31788534 + 3 NA NA NA NA 0.0224224432434731 0 -1.04733 0
ENST00000435725 ENSG00000225105 chr13 25767245 25784433 + 3 NA NA NA NA 0.12723707529967 0 -0.957935 0
ENST00000435733 ENSG00000226377 chr17 31203777 31205655 + 3 NA NA NA NA 0.149341044310774 0 -1.15925 0
ENST00000435739 ENSG00000229294 chr1 65745139 65772204 - 3 NA NA NA NA 0.0878008360867362 0 -1.2055 0
ENST00000435766 ENSG00000228554 chr7 39739940 39742895 - 3 NA NA NA NA 0.537096170734898 1 -1.10307 0
ENST00000435767 ENSG00000223444 chrX 113992533 113995378 + 3 NA NA NA NA 0.0559624390313773 0 -0.794935 0
ENST00000435782 ENSG00000234677 chr10 125673090 125691113 - 3 NA NA NA NA 0.0380001950962396 0 -0.395913 0
ENST00000435785 ENSG00000225627 chr1 40747986 40749177 + 3 NA NA NA NA 0.289502572554024 0 -0.376478 0
ENST00000435789 ENSG00000238178 chrX 16171343 16188992 - 3 NA NA NA NA 0.0886750020215771 0 0.875383 0
ENST00000435800 ENSG00000226419 chr1 113499051 113544813 + 3 NA NA NA NA 0.785149144508282 1 -1.09831 0
ENST00000435802 ENSG00000226079 chr6 114844615 114857039 - 3 NA NA NA NA 0.00523093683772657 0 -0.952267 0
ENST00000435810 ENSG00000236627 chr6 166167677 166189268 + 3 NA NA NA NA 0.0172014287611303 0 -1.11793 0
ENST00000435813 ENSG00000231131 chr10 54210637 54215032 - 3 NA NA NA NA 0.179915458292958 1 -1.04468 0
ENST00000435828 ENSG00000235612 chr1 56611393 56620896 + 3 NA NA NA NA 0.0534127009929779 0 -0.741396 0
ENST00000435832 ENSG00000229201 chr1 90976467 90999029 - 3 NA NA NA NA 0.0139945046077511 0 -0.925867 0
ENST00000435843 ENSG00000231862 chr13 50638816 50640735 + 3 NA NA NA NA 0.090617072921415 0 -0.131748 0
ENST00000435858 ENSG00000226089 chr6 82236819 82244630 - 3 NA NA NA NA 0.00211659306633038 0 -1.24686 0
ENST00000435867 ENSG00000225012 chrX 88678737 88701982 + 3 NA NA NA NA 0.00751677314051351 0 -1.2905 0
ENST00000435872 ENSG00000229167 chr1 32037186 32041174 - 3 NA NA NA NA 0.157044844715969 0 -1.09665 0
ENST00000435878 ENSG00000229025 chr21 27722099 27722953 - 3 NA NA NA NA 0.00837677752953783 0 0.504868 0
ENST00000435892 ENSG00000233635 chr17 61271291 61275146 - 3 NA NA NA NA 0.0463590643555876 0 -1.3178 0
ENST00000435896 ENSG00000235726 chr2 235743003 235797420 - 3 NA NA NA NA 0.0197231470161213 1 0.36059 0
ENST00000435912 ENSG00000231208 chr20 62439429 62447874 + 3 NA NA NA NA 0.321991272429051 0 -0.344869 0
ENST00000435915 ENSG00000226334 chr9 107689834 107691173 + 3 NA NA NA NA 0.0795532640501813 0 -1.23302 0
ENST00000435946 ENSG00000223786 chr6 74779167 75400443 + 3 NA NA NA NA 0.0479536173293497 0 -1.20468 0
ENST00000435953 ENSG00000231477 chr17 19360403 19361704 - 3 NA NA NA NA 0.292263498134777 0 -0.734373 0
ENST00000435966 ENSG00000223546 chrX 102024146 102082072 + 3 NA NA NA NA 0.0129322786108048 0 -0.948093 0
ENST00000435973 ENSG00000227043 chr1 230011297 230021499 - 3 NA NA NA NA 0.0249863949580919 0 -0.886243 0
ENST00000435992 ENSG00000232675 chr20 19673883 19677414 - 3 NA NA NA NA 0.290421090894462 0 -0.96062 0
ENST00000435996 ENSG00000232053 chr7 135777705 136122174 + 3 NA 5.46366193390276 NA NA 0.245137576563225 0 -0.014055 0
ENST00000436003 ENSG00000231326 chr10 2211350 2218626 - 3 NA NA NA NA 0.0811434961893217 0 0.233423 0
ENST00000436013 ENSG00000237863 chrX 107979770 107982133 + 3 NA NA NA NA 0.00953854471329874 0 -1.23724 0
ENST00000436019 ENSG00000242021 chrX 27177022 27194415 - 3 NA NA NA NA 0.127961217069311 0 -1.11285 0
ENST00000436028 ENSG00000238007 chr17 27339883 27343530 + 3 NA NA NA NA 0.00190475744808408 0 -1.12969 0
ENST00000436032 ENSG00000228723 chr3 9234177 9236045 + 3 NA NA NA NA 0.134412441627925 0 -0.900797 0
ENST00000436033 ENSG00000233203 chr1 55353400 55354336 + 3 NA 5.0256272196197 NA NA 0.0081723980480414 0 -0.980576 0
ENST00000436042 ENSG00000225488 chr7 56549798 56550988 - 3 NA NA NA NA 0.0391826743878306 0 -0.989272 0
ENST00000436054 ENSG00000225434 chr9 74920352 74958126 + 3 NA NA NA NA 0.412194600096708 1 -0.0192637 0
ENST00000436056 ENSG00000229628 chr7 46030504 46040497 + 3 NA NA NA NA 0.044780087174875 0 -0.59065 0
ENST00000436061 ENSG00000236194 chr17 40423352 40424701 - 3 NA NA NA NA 0.00577881574184731 0 -0.968268 0
ENST00000436077 ENSG00000234918 chr10 37529815 37530977 + 3 NA NA NA NA 0.00749970491986786 0 -1.18803 0
ENST00000436082 ENSG00000226488 chr2 6636135 6643938 + 3 NA NA NA NA 0.328724795261117 0 -0.888572 0
ENST00000436084 ENSG00000225085 chr9 85020103 85021154 + 3 NA NA NA NA 0.00407593093075036 0 -1.23498 0
ENST00000436089 ENSG00000228277 chr4 74576019 74580244 + 3 NA NA NA NA 0.00990257750230129 0 -1.05317 0
ENST00000436097 ENSG00000238202 chr7 116940915 116962290 + 3 NA NA NA NA 0.0153871663848465 0 -0.327631 0
ENST00000436098 ENSG00000234866 chr1 43221886 43222881 + 3 NA NA NA NA 0.00520426417542783 0 -0.867431 0
ENST00000436112 ENSG00000228495 chr6 132481904 132490501 + 3 NA NA NA NA 0.0360906644240089 1 -0.942848 0
ENST00000436113 ENSG00000237530 chr6 44492996 44494491 + 3 NA NA NA NA 0.00652275163212275 0 -0.923596 0
ENST00000436121 ENSG00000225605 chr1 76477009 76485041 + 3 NA NA NA NA 0.0213795823650667 0 0.75295 0
ENST00000436124 ENSG00000238068 chrX 47915699 47925971 + 3 NA NA NA NA 0.0200953763320361 0 -0.932157 0
ENST00000436126 ENSG00000224189 chr2 177040914 177052997 - 3 NA NA NA NA 0.00623409434900864 0 -1.13526 0
ENST00000436140 ENSG00000231422 chr10 25401987 25406286 + 3 NA NA NA NA 0.103083707958113 0 -1.11903 0
ENST00000436175 ENSG00000237773 chr7 17319458 17320927 - 3 NA NA NA NA 0.189182969507631 0 -1.17751 0
ENST00000436207 ENSG00000227527 chr1 42801057 42804047 - 3 NA NA NA NA 0.0888808923984329 0 -1.10584 0
ENST00000436245 ENSG00000227902 chr2 147637477 147659500 + 3 NA NA NA NA 0.184487282095968 0 -1.09257 0
ENST00000436249 ENSG00000235051 chr6 10882013 10884447 + 3 NA NA NA NA 0.157798677559506 0 -0.336927 0
ENST00000436262 ENSG00000241626 chr1 74175051 74180897 + 3 NA NA NA NA 0.0025151455281634 0 -1.15402 0
ENST00000436266 ENSG00000237760 chr7 46341718 46383219 + 3 NA NA NA NA 0.00148742398318913 0 -1.12422 0
ENST00000436283 ENSG00000236336 chr6 4774760 4775642 - 3 NA NA NA NA 0.00538985312844268 0 -1.01455 0
ENST00000436286 ENSG00000231703 chr20 52014199 52017772 - 3 NA NA NA NA 0.905361004561764 1 0.525182 0
ENST00000436290 ENSG00000228824 chr13 88096247 88323218 - 3 NA NA NA NA 0.907433286664973 1 -0.435673 0
ENST00000436303 ENSG00000236677 chr21 37432730 37436706 + 3 NA NA NA NA 0.7027288365503 1 -1.23082 0
ENST00000436304 ENSG00000229043 chr7 1199662 1200395 + 3 NA NA NA NA 0.0117655897732759 1 -1.47098 0
ENST00000436306 ENSG00000223351 chr3 21998628 22021320 + 3 NA NA NA NA 0.0437689962941531 0 -0.802367 0
ENST00000436328 ENSG00000241044 chr7 16308874 16310229 + 3 NA 5.4615003633334 NA NA 0.00801791256568955 0 -1.15559 0
ENST00000436329 ENSG00000236520 chr13 94806447 94840245 - 3 NA NA NA NA 0.0108701857082659 0 -1.0933 0
ENST00000436340 ENSG00000227338 chr10 3308195 3309207 + 3 NA NA NA NA 0.00716951521675212 0 -0.981106 0
ENST00000436350 ENSG00000226891 chr1 65458602 65468123 - 3 NA NA NA NA 0.0198033136764602 1 -1.23234 0
ENST00000436359 ENSG00000223975 chr21 44885189 44887178 + 3 NA NA NA NA 0.00294498683047459 0 -0.985407 0
ENST00000436360 ENSG00000237159 chr9 34568013 34582647 + 3 NA NA NA NA 0.0387288452536858 0 -0.975135 0
ENST00000436373 ENSG00000233236 chr21 21629065 21631133 - 3 NA 5.28977378420533 NA NA 0.00163725413763147 0 -0.952044 0
ENST00000436379 ENSG00000225881 chr7 132443730 132445392 + 3 NA NA NA NA 0.0598932193207592 0 -1.09308 0
ENST00000436383 ENSG00000238266 chr10 6821560 6884868 + 3 NA NA NA NA 0.655846152579513 1 0.264924 0
ENST00000436395 ENSG00000230866 chr22 32366848 32369462 + 3 NA NA NA NA 0.0172076770116117 0 -1.38708 0
ENST00000436416 ENSG00000225113 chr1 110138847 110140403 + 3 NA NA NA NA 0.00360610440639427 0 -1.12092 0
ENST00000436418 ENSG00000233835 chr6 80581590 80584327 + 3 NA NA NA NA 0.309491765277723 0 -1.08972 0
ENST00000436423 ENSG00000232464 chr22 26355040 26379492 - 3 NA NA NA NA 0.0173644647358656 0 -0.857563 0
ENST00000436429 ENSG00000231201 chr21 16343791 16365175 + 3 NA NA NA NA 0.028071843597013 0 -1.23033 0
ENST00000436430 ENSG00000238276 chr10 120001164 120027222 + 3 NA NA NA NA 0.659267985120312 1 -1.16169 0
ENST00000436433 ENSG00000223863 chr2 64713487 64728038 + 3 NA NA NA NA 0.132312538806931 0 -0.458148 0
ENST00000436470 ENSG00000224684 chr9 118969286 118970488 - 3 NA NA NA NA 0.155547836285579 0 -0.836693 0
ENST00000436488 ENSG00000229797 chr2 131507268 131513408 - 3 NA NA NA NA 0.0478572544275169 0 -0.809646 0
ENST00000436492 ENSG00000235815 chr6 169116745 169123604 + 3 NA NA NA NA 0.00797235225851738 0 -0.964605 0
ENST00000436501 ENSG00000240355 chr7 46516055 46517538 - 3 NA NA NA NA 0.00016428059159894 0 -1.51154 0
ENST00000436506 ENSG00000227403 chr2 162101266 162103965 + 3 NA NA NA NA 0.0546362208353162 0 -0.804926 0
ENST00000436510 ENSG00000230676 chr9 132192931 132209569 - 3 NA NA NA NA 0.473231621704252 1 -0.968154 0
ENST00000436515 ENSG00000224521 chr1 248725901 248727140 + 3 NA NA NA NA 0.0127793538931691 0 -0.828859 0
ENST00000436524 ENSG00000233516 chr9 120224572 120228538 - 3 NA NA NA NA 0.0197407138316112 0 -0.986299 0
ENST00000436530 ENSG00000225680 chr14 54066550 54080744 - 3 NA NA NA NA 0.0103023284429148 0 -0.936639 0
ENST00000436539 ENSG00000227306 chr11 1709527 1710286 + 3 NA NA NA NA 0.0377770572071324 0 -0.873333 0
ENST00000436543 ENSG00000233400 chr7 27655593 27667109 + 3 NA NA NA NA 0.994293129161581 1 0.680679 0
ENST00000436557 ENSG00000231646 chr2 186648418 186664877 - 3 NA NA NA NA 0.0139170894069038 0 -1.12231 0
ENST00000436578 ENSG00000230825 chr7 7306539 7317355 + 3 NA NA NA NA 0.0195563960338319 0 -1.23055 0
ENST00000436582 ENSG00000236525 chr2 103050417 103051800 + 3 NA NA NA NA 0.0183188930336798 0 -1.22966 0
ENST00000436600 ENSG00000234215 chr7 69061133 69062434 - 3 NA NA NA NA 0.0163384319334011 0 -1.11663 0
ENST00000436608 ENSG00000227186 chr10 76783233 76784009 - 3 NA NA NA NA 0.00169309844375089 0 -0.530374 0
ENST00000436616 ENSG00000223960 chr2 179278726 179298716 + 3 NA 5.4534920819959 NA NA 0.338267717599301 1 -1.15964 0
ENST00000436670 ENSG00000233878 chr7 156230483 156238282 - 3 NA NA NA NA 0.0423876476575999 0 -0.841553 0
ENST00000436671 ENSG00000231107 chr9 93145892 93195787 - 3 NA NA NA NA 0.0475140781770585 0 -1.28622 0
ENST00000436672 ENSG00000238052 chr6 75303895 75304929 - 3 NA NA NA NA 0.0616710153987907 0 -1.25418 0
ENST00000436713 ENSG00000229431 chr1 43850784 43854826 + 3 NA NA NA NA 0.0797681049269601 0 -1.09302 0
ENST00000436714 ENSG00000230941 chr7 108962377 108966372 - 3 NA NA NA NA 0.000832236742930678 0 -1.10801 0
ENST00000436722 ENSG00000229599 chr13 101593116 101596618 - 3 NA NA NA NA 0.0016699365327934 0 -1.3981 0
ENST00000436739 ENSG00000225656 chr1 230959387 230960453 - 3 NA NA NA NA 0.00444540512468687 0 -1.07608 0
ENST00000436820 ENSG00000231453 chr2 175193500 175195270 + 3 NA NA NA NA 0.0182803178411707 0 -1.15636 0
ENST00000436838 ENSG00000224489 chr10 121430230 121484200 - 3 NA NA NA NA 0.0145093912797006 0 -1.06839 0
ENST00000436845 ENSG00000231231 chr21 39698274 39705343 - 3 NA NA NA NA 0.0753254310722649 0 -0.819335 0
ENST00000436848 ENSG00000237259 chr20 18294409 18295755 - 3 NA NA NA NA 0.0712384913223997 0 -0.620916 0
ENST00000436872 ENSG00000223458 chr13 76452849 76455263 + 3 NA NA NA NA 0.00289173951608466 0 -1.39395 0
ENST00000436878 ENSG00000232079 chr21 29462764 29475559 + 3 NA NA NA NA 0.546342708363693 1 -1.09679 0
ENST00000436880 ENSG00000229989 chr1 198869147 198906558 - 3 NA NA NA NA 0.0130704837730654 0 -1.07724 0
ENST00000436885 ENSG00000228251 chr2 113348373 113349516 + 3 NA NA NA NA 0.100447232477613 0 -1.09997 0
ENST00000436905 ENSG00000237457 chr1 190447681 190449865 + 3 NA NA NA NA 0.00518395691689686 0 -1.15688 0
ENST00000436915 ENSG00000231704 chr7 6120734 6124887 + 3 NA NA NA NA 0.0125640717432914 0 -1.11368 0
ENST00000436922 ENSG00000225205 chr2 173420154 173421135 - 3 NA 5.01937291248099 NA NA 0.106037008187942 1 -1.17787 0
ENST00000436929 ENSG00000230292 chr3 174797102 174830390 - 3 NA NA NA NA 0.0178516185944574 0 -0.846706 0
ENST00000436932 ENSG00000228484 chr10 116524547 116539662 + 3 NA NA NA NA 0.266188204073173 0 0.476419 0
ENST00000436942 ENSG00000230098 chr10 132893481 132894040 + 3 NA NA NA NA 0.0058404235775838 0 -0.459492 0
ENST00000436953 ENSG00000237312 chr6 153625730 153630117 - 3 NA NA NA NA 0.00388713771004109 0 -1.39686 0
ENST00000436955 ENSG00000232279 chr1 185576316 185597659 - 3 NA NA NA NA 0.0789541541880952 0 -1.08091 0
ENST00000436960 ENSG00000233271 chr1 55446623 55457947 - 3 NA NA NA NA 0.145467156036278 0 -1.1235 0
ENST00000436963 ENSG00000231473 chr13 48876583 48877795 - 3 NA NA NA NA 0.00192114975517185 0 -1.18972 0
ENST00000436974 ENSG00000226375 chr1 173143439 173144642 - 3 NA NA NA NA 0.691427015729056 1 -1.02383 0
ENST00000436975 ENSG00000238276 chr10 120001157 120007385 + 3 NA NA NA NA 0.125161641397661 1 -1.16303 0
ENST00000436991 ENSG00000233478 chr1 25971035 25985602 - 3 NA NA NA NA 0.0544917500814389 0 0.228455 0
ENST00000437012 ENSG00000230908 chr20 23778778 23786300 + 3 NA NA NA NA 0.00552093873017918 0 -0.631741 0
ENST00000437014 ENSG00000237590 chr10 44755050 44757261 - 3 NA NA NA NA 0.0291393240546964 0 -0.989251 0
ENST00000437032 ENSG00000232110 chr10 91043563 91044311 + 3 NA NA NA NA 0.0353569064476839 1 -1.01213 0
ENST00000437035 ENSG00000228340 chr20 58755936 59102516 + 3 NA NA NA NA 0.0228376794176259 0 -1.07792 0
ENST00000437040 ENSG00000234206 chr6 107831007 107832925 - 3 NA NA NA NA 0.00524320027423256 0 -0.884566 0
ENST00000437047 ENSG00000224884 chr3 8615412 8634810 - 3 NA NA NA NA 0.00392221298051658 0 0.514307 0
ENST00000437057 ENSG00000232243 chr13 19836937 19838013 - 3 NA NA NA NA 0.0308377192179308 0 -1.10533 0
ENST00000437060 ENSG00000238186 chr1 40981426 40982846 - 3 NA NA NA NA 0.0994943646405545 0 -0.901112 0
ENST00000437064 ENSG00000228109 chr3 196730508 196731609 + 3 NA 5.14553903031681 NA NA 0.00996940248883522 0 -1.33391 0
ENST00000437067 ENSG00000233138 chr6 143069580 143074896 + 3 NA NA NA NA 0.00354071381549825 0 -1.10138 0
ENST00000437071 ENSG00000244625 chr22 27068768 27176170 + 3 NA NA NA NA 0.823318492859775 1 -1.08049 0
ENST00000437080 ENSG00000224326 chr1 81000663 81050048 - 3 NA NA NA NA 0.0130131164736031 0 -1.33304 0
ENST00000437088 ENSG00000229233 chr7 12693804 12694610 + 3 NA NA NA NA 0.00220589464962827 0 -1.1374 0
ENST00000437091 ENSG00000233006 chr5 131667882 131695828 - 3 NA NA NA NA 0.014269016074502 0 -0.166688 0
ENST00000437097 ENSG00000227068 chr9 128329858 128335302 + 3 NA NA NA NA 0.679683638801518 1 -1.07365 0
ENST00000437113 ENSG00000234168 chr13 100229366 100232622 + 3 NA NA NA NA 0.0457778073478785 0 -0.763668 0
ENST00000437118 ENSG00000230645 chr2 151027937 151157594 + 3 NA NA NA NA 0.0356340764367813 0 0.23351 0
ENST00000437128 ENSG00000237568 chr1 89726265 89735437 + 3 NA NA NA NA 0.00556022968085629 0 -1.17743 0
ENST00000437132 ENSG00000235403 chr2 1054819 1064027 - 3 NA NA NA NA 0.0133274691437851 0 -1.21557 0
ENST00000437145 ENSG00000228334 chr7 3122886 3126055 - 3 NA NA NA NA 0.0394074380705614 0 -0.706066 0
ENST00000437156 ENSG00000233078 chr1 16332655 16333166 - 3 NA NA NA NA 0.0913971506496479 0 -0.985165 0
ENST00000437181 ENSG00000233926 chr9 84304628 84391815 + 3 NA NA NA NA 0.995422348804767 1 -0.948241 0
ENST00000437194 ENSG00000236532 chr21 29584625 29600799 - 3 NA NA NA NA 0.0385331597046433 0 -0.879096 0
ENST00000437204 ENSG00000235016 chr3 50153455 50193518 - 3 NA NA NA NA 0.50014808806623 1 0.513525 0
ENST00000437207 ENSG00000234222 chr1 145486272 145493959 - 3 NA NA NA NA 0.00116575731953981 0 -1.31326 0
ENST00000437213 ENSG00000225303 chr10 52232574 52234006 + 3 NA NA NA NA 0.0579338853458931 0 -1.01511 0
ENST00000437233 ENSG00000227088 chr2 77879539 77881794 - 3 NA NA NA NA 0.0084284231884282 0 -1.14549 0
ENST00000437235 ENSG00000228878 chr7 35794574 35840216 - 3 NA NA NA NA 0.00405426981096101 0 -1.23408 0
ENST00000437238 ENSG00000224924 chr21 22114913 22175416 - 3 NA NA NA NA 0.0159362455150186 1 -1.07534 0
ENST00000437244 ENSG00000223571 chrX 2252336 2254451 - 3 NA NA NA NA 0.00665388236854415 0 -0.23534 0
ENST00000437249 ENSG00000231769 chr6 46070305 46097443 - 3 NA NA NA NA 0.179534330406144 0 -1.34535 0
ENST00000437261 ENSG00000223373 chr2 213775727 213784533 + 3 NA NA NA NA 0.0119388834682631 0 -0.781651 0
ENST00000437290 ENSG00000237498 chr2 82706252 82765835 - 3 NA NA NA NA 0.0130783611370009 0 -0.980942 0
ENST00000437309 ENSG00000231447 chrX 151889195 151890140 - 3 NA NA NA NA 0.0300802092338862 0 -0.803275 0
ENST00000437334 ENSG00000226134 chr13 98327265 98330217 - 3 NA NA NA NA 0.0647195755907641 0 -0.741897 0
ENST00000437350 ENSG00000225657 chr20 55171366 55173677 + 3 NA NA NA NA 0.0676840575913931 0 -1.03361 0
ENST00000437372 ENSG00000232306 chr2 239207351 239209261 - 3 NA NA NA NA 0.548243864573482 1 -1.09636 0
ENST00000437377 ENSG00000235702 chr1 145827205 145833118 + 3 NA NA NA NA 0.0502138963419379 0 -1.0741 0
ENST00000437384 ENSG00000237914 chr20 1614272 1619100 + 3 NA NA NA NA 0.107234643068267 0 -1.114 0
ENST00000437389 ENSG00000229694 chr9 93932951 93944999 + 3 NA NA NA NA 0.025253201621592 0 -1.12004 0
ENST00000437400 ENSG00000232971 chr1 109276878 109278894 - 3 NA NA NA NA 0.00621591642393537 0 -0.923609 0
ENST00000437416 ENSG00000233384 chr1 224802998 224803922 - 3 NA NA NA NA 0.0464363646698589 0 -1.04084 0
ENST00000437426 ENSG00000225731 chr21 44153704 44161868 - 3 NA NA NA NA 0.135288107175493 0 -0.723806 0
ENST00000437430 ENSG00000231811 chr6 4345977 4347271 - 3 NA NA NA NA 0.00497356572322686 0 -1.18629 0
ENST00000437461 ENSG00000227200 chr9 127025155 127028088 + 3 NA NA NA NA 0.0849381738723317 0 -0.822523 0
ENST00000437466 ENSG00000233103 chrX 41907136 41914089 - 3 NA NA NA NA 0.00481504926704341 0 -1.14568 0
ENST00000437471 ENSG00000230365 chr9 11275314 11276314 - 3 NA NA NA NA 1.29211431360666e-05 0 -0.842641 0
ENST00000437488 ENSG00000237978 chr3 178244293 178578140 - 3 NA NA NA NA 0.0124117888755062 0 -1.1971 0
ENST00000437492 ENSG00000224141 chr21 19933583 20132321 - 3 NA 5.42249105485281 NA NA 0.00436697403769691 0 0.304504 0
ENST00000437499 ENSG00000232085 chr1 243327940 243332747 + 3 NA NA NA NA 0.00824291902611833 0 -1.22552 0
ENST00000437514 ENSG00000236922 chr4 118349559 118461728 + 3 NA NA NA NA 0.0012528502327916 0 -0.883282 0
ENST00000437515 ENSG00000230806 chr1 121102017 121139765 - 3 NA NA NA NA 0.0998144284886605 0 0.550483 0
ENST00000437523 ENSG00000228826 chr1 121236177 121252295 - 3 NA NA NA NA 0.0678844539183457 0 -0.865482 0
ENST00000437597 ENSG00000233058 chr3 194218688 194231376 + 3 NA NA NA NA 0.0185130252728042 0 -1.07265 0
ENST00000437598 ENSG00000224235 chr1 88365592 88371397 - 3 NA NA NA NA 0.0166240842003976 0 -1.03094 0
ENST00000437601 ENSG00000227630 chr1 234861148 234867390 + 3 NA NA NA NA 0.370625739387133 1 -0.870779 0
ENST00000437631 ENSG00000233336 chr1 13146777 13147256 + 3 NA NA NA NA 0.0917247172387296 0 -0.69465 0
ENST00000437673 ENSG00000236432 chr2 228102824 228129889 - 3 NA NA NA NA 0.00885125250258597 1 -1.01405 0
ENST00000437677 ENSG00000236208 chr10 50504157 50506825 - 3 NA NA NA NA 0.0685292645249275 0 -1.09858 0
ENST00000437680 ENSG00000237133 chr2 33780114 33788614 - 3 NA NA NA NA 0.01692671816736 0 -1.15151 0
ENST00000437683 ENSG00000224076 chr2 162279170 162280088 - 3 NA NA NA NA 0.00473507378451631 0 -1.29537 0
ENST00000437686 ENSG00000225520 chrY 7567398 7569288 - 3 NA NA NA NA 0.00515204144717747 0 -1.25718 0
ENST00000437695 ENSG00000227085 chr1 175126670 175127666 + 3 NA NA NA NA 0.0181353327060238 0 -0.917931 0
ENST00000437696 ENSG00000230400 chr20 22664300 22665982 - 3 NA NA NA NA 0.0782193064869485 0 -0.960076 0
ENST00000437697 ENSG00000229793 chr10 103570752 103571371 + 3 NA NA NA NA 0.0233177980290399 0 0.127939 0
ENST00000437712 ENSG00000233817 chr9 116381508 116384914 + 3 NA NA NA NA 0.133451085353037 0 -1.01657 0
ENST00000437717 ENSG00000226747 chr2 186600789 186603752 - 3 NA NA NA NA 0.0185202347634403 0 -0.957509 0
ENST00000437718 ENSG00000228365 chr6 2917128 2917967 + 3 NA NA NA NA 0.00209905724225753 0 -1.17146 0
ENST00000437721 ENSG00000232117 chr13 30726023 30733758 - 3 NA NA NA NA 0.966243113084252 1 -0.989115 0
ENST00000437730 ENSG00000223891 chr20 42839632 42854667 + 3 NA NA NA NA 0.853651236107588 1 -0.011676 0
ENST00000437748 ENSG00000223732 chr13 45620725 45657260 + 3 NA NA NA NA 0.126482763633751 0 -1.03113 0
ENST00000437753 ENSG00000229444 chr1 44175063 44193014 - 3 NA NA NA NA 0.112616956980646 0 -0.724226 0
ENST00000437763 ENSG00000232667 chr7 80000833 80003755 - 3 NA NA NA NA 0.0114211254575519 0 -1.00538 0
ENST00000437768 ENSG00000224944 chr6 92339633 92400146 - 3 NA NA NA NA 0.0996708789414969 0 -0.0139357 0
ENST00000437772 ENSG00000230153 chrX 150084286 150089411 + 3 NA NA NA NA 0.0733037029528698 0 -0.941251 0
ENST00000437777 ENSG00000234767 chr13 66440306 66452351 + 3 NA NA NA NA 0.113925131637345 0 -1.06597 0
ENST00000437782 ENSG00000225160 chr20 25982172 25982935 - 3 NA NA NA NA 0.00501887962537344 0 -1.27978 0
ENST00000437790 ENSG00000241254 chr2 66554481 66555973 + 3 NA NA NA NA 0.0146141536804354 0 -0.896592 0
ENST00000437795 ENSG00000224177 chr2 11539128 11542234 + 3 NA NA NA NA 0.00637786108313972 0 -0.946025 0
ENST00000437797 ENSG00000234222 chr1 145493881 145507988 - 3 NA NA NA NA 0.0127672926617104 0 -1.05772 0
ENST00000437798 ENSG00000227061 chr2 197569 202605 + 3 NA NA NA NA 0.109625068435342 0 -1.15179 0
ENST00000437803 ENSG00000237480 chr1 106615869 106627121 + 3 NA NA NA NA 0.0934585258244364 0 -0.0111068 0
ENST00000437825 ENSG00000228027 chr10 11052127 11053082 - 3 NA NA NA NA 0.0137891571407824 0 -1.13215 0
ENST00000437831 ENSG00000234610 chr1 146986158 146989699 - 3 NA NA NA NA 0.014329930726652 0 -0.193159 0
ENST00000437833 ENSG00000235477 chr1 161337812 161341754 + 3 NA NA NA NA 0.00679791692193476 0 0.755487 0
ENST00000437837 ENSG00000235840 chr2 121076583 121083874 + 3 NA NA NA NA 0.0296609761711476 0 0.22715 0
ENST00000437838 ENSG00000229272 chr10 120763048 120763396 - 3 NA NA NA NA 0.0107169587591917 0 -0.658453 0
ENST00000437846 ENSG00000230815 chr9 97586554 97587055 + 3 NA NA NA NA 0.0188983201499223 0 -1.17206 0
ENST00000437859 ENSG00000235122 chr6 49785143 49788155 + 3 NA NA NA NA 0.0222464413465799 0 -1.0629 0
ENST00000437861 ENSG00000224371 chr6 161293920 161301426 - 3 NA NA NA NA 0.000304510559469508 1 -1.14662 0
ENST00000437864 ENSG00000231521 chr9 100396797 100398333 - 3 NA NA NA NA 0.0731541310504643 0 -0.860041 0
ENST00000437867 ENSG00000227258 chr13 44717729 44813010 + 3 NA NA NA NA 0.0360213499084001 0 -1.16271 0
ENST00000437881 ENSG00000228739 chr9 6047360 6066714 + 3 NA NA NA NA 0.00685768129431109 0 -1.08953 0
ENST00000437883 ENSG00000197585 chr2 215176326 215548970 - 3 NA NA NA NA 0.00397162204695621 0 -0.948609 0
ENST00000437897 ENSG00000227769 chr2 215887270 215903765 + 3 NA NA NA NA 0.0191834149103402 0 -0.800966 0
ENST00000437898 ENSG00000230424 chr1 19536995 19567198 + 3 NA 5.20859762248203 NA NA 0.0199415146757789 0 -0.918699 0
ENST00000437899 ENSG00000229227 chr10 46937463 46951699 - 3 NA NA NA NA 0.0180441599651944 0 -1.40855 0
ENST00000437916 ENSG00000238204 chr2 45150486 45166338 - 3 NA NA NA NA 0.00429631515287693 0 -0.932526 0
ENST00000437919 ENSG00000231691 chr1 204246133 204247076 + 3 NA NA NA NA 0.0441892053504696 0 -0.842443 0
ENST00000437920 ENSG00000224565 chr20 46020673 46041071 - 3 NA NA NA NA 0.000640891188053236 0 -0.830226 0
ENST00000437967 ENSG00000226442 chr2 235017360 235018125 + 3 NA NA NA NA 0.0554666540101303 0 -1.04242 0
ENST00000437983 ENSG00000236711 chr13 37423503 37424183 + 3 NA NA NA NA 0.00114291613056545 0 -1.03943 0
ENST00000437987 ENSG00000232294 chr20 51297967 51307119 + 3 NA NA NA NA 7.7996007577755e-05 0 -0.978768 0
ENST00000437991 ENSG00000237737 chr2 74612845 74621009 + 3 NA NA NA NA 0.0337423053912378 0 -0.397119 0
ENST00000438017 ENSG00000230084 chr3 42643455 42695880 - 3 NA NA NA NA 0.0109942833461601 0 -0.955964 0
ENST00000438026 ENSG00000224610 chrX 39085356 39159040 - 3 NA NA NA NA 0.0170215649183621 0 -0.962793 0
ENST00000438048 ENSG00000226604 chr9 119048108 119051048 - 3 NA NA NA NA 0.405468468935236 1 -1.26904 0
ENST00000438065 ENSG00000225128 chr7 85050438 85118609 + 3 NA NA NA NA 0.00509959644848122 0 -0.898738 0
ENST00000438070 ENSG00000229321 chr2 207731519 207733013 + 3 NA NA NA NA 0.0349557429499344 0 -1.27434 0
ENST00000438072 ENSG00000231212 chr9 46661242 46662593 - 3 NA NA NA NA 0.00808733934856661 0 -1.1636 0
ENST00000438080 ENSG00000228449 chr1 179070798 179074885 + 3 NA NA NA NA 0.0132124765975601 0 0.637786 0
ENST00000438082 ENSG00000225913 chr10 89367742 89419036 + 3 NA NA NA NA 0.0474871415354698 0 0.697167 0
ENST00000438093 ENSG00000230434 chr1 95816807 95817810 - 3 NA NA NA NA 0.00479205047147421 0 -1.20946 0
ENST00000438113 ENSG00000235271 chr22 27299303 27316574 + 3 NA NA NA NA 0.0508549296488492 0 -1.1019 0
ENST00000438115 ENSG00000225889 chr2 64370373 64456739 + 3 NA NA NA NA 0.04616192727375 0 -1.14309 0
ENST00000438117 ENSG00000228650 chr5 56066626 56068123 + 3 NA NA NA NA 0.0179375242854751 0 -1.2795 0
ENST00000438136 ENSG00000235257 chr3 37795180 37903229 - 3 NA NA NA NA 0.0195557310550764 0 -0.948031 0
ENST00000438143 ENSG00000230552 chr2 177588996 177630839 - 3 NA NA NA NA 0.0124816083332568 0 -0.811992 0
ENST00000438147 ENSG00000226669 chr9 3684076 3689626 - 3 NA NA NA NA 0.1012682812158 0 -1.27857 0
ENST00000438151 ENSG00000229717 chr4 76751904 76753858 + 3 NA NA NA NA 0.9935798087284 1 0.818499 0
ENST00000438154 ENSG00000227964 chr20 50448336 50479451 - 3 NA NA NA NA 0.114099275038338 0 0.617022 0
ENST00000438156 ENSG00000228730 chr3 190415712 190416637 - 3 NA NA NA NA 0.0623421206256584 0 -0.914416 0
ENST00000438158 ENSG00000232679 chr1 222215047 222238105 - 3 NA NA NA NA 0.114480904382906 0 -0.756396 0
ENST00000438159 ENSG00000224973 chr22 34121026 34146729 + 3 NA NA NA NA 0.101959742193193 0 0.415213 0
ENST00000438178 ENSG00000234022 chr2 15704294 15713992 + 3 NA NA NA NA 0.0377121919882874 0 -0.975442 0
ENST00000438181 ENSG00000229491 chrX 45042496 45192802 + 3 NA NA NA NA 0.162699352859669 0 0.375305 0
ENST00000438185 ENSG00000223999 chr22 23035263 23035797 - 3 NA NA NA NA 0.0212250295267193 0 -0.901391 0
ENST00000438190 ENSG00000227214 chr6 28953980 28955261 + 3 NA NA NA NA 0.00381035281871154 0 0.611614 0
ENST00000438195 ENSG00000230812 chr1 59486260 59510286 + 3 NA NA NA NA 0.174771180859479 0 -1.06804 0
ENST00000438206 ENSG00000230396 chr9 127885377 127886583 - 3 NA NA NA NA 5.66201771151525e-05 0 -0.124989 0
ENST00000438219 ENSG00000235802 chrX 153234776 153235538 + 3 NA NA NA NA 0.023602199858145 0 -1.40832 0
ENST00000438222 ENSG00000238034 chr20 21928285 21951421 + 3 NA NA NA NA 0.0455927745202155 0 -0.919671 0
ENST00000438238 ENSG00000226031 chrX 137794269 137798779 + 3 NA NA NA NA 0.0148091979802737 0 -0.445442 0
ENST00000438244 ENSG00000237159 chr9 34568013 34582827 + 3 NA NA NA NA 0.0308445966946131 0 -1.20571 0
ENST00000438246 ENSG00000224502 chr10 6221120 6222152 + 3 NA NA NA NA 0.011416611178194 0 -0.998498 0
ENST00000438247 ENSG00000228613 chr2 1550437 1623885 - 3 NA NA NA NA 0.212347262768091 0 -1.31416 0
ENST00000438266 ENSG00000227495 chr17 4922509 4923388 - 3 NA NA NA NA 0.0168178536109781 0 -0.91827 0
ENST00000438267 ENSG00000237027 chr6 90270594 90276763 - 3 NA NA NA NA 0.00801646226703451 0 -1.13157 0
ENST00000438275 ENSG00000237463 chr1 165458812 165551365 - 3 NA NA NA NA 0.180876640599902 0 0.183556 0
ENST00000438290 ENSG00000227640 chr13 95364970 95366749 + 3 NA NA NA NA 0.228917112149739 0 -1.06269 0
ENST00000438318 ENSG00000230489 chr1 108507065 108537229 + 3 NA NA NA NA 0.0110759041994274 0 -1.08882 0
ENST00000438324 ENSG00000232756 chr7 77619737 77624488 + 3 NA NA NA NA 0.0346292354095628 0 -0.636607 0
ENST00000438327 ENSG00000229249 chr13 78605071 78611354 + 3 NA NA NA NA 0.00789018272467312 0 -1.04162 0
ENST00000438344 ENSG00000235361 chr17 1085187 1088380 + 3 NA NA NA NA 0.00538412008670437 0 -1.28033 0
ENST00000438352 ENSG00000228669 chr13 63305993 63306492 - 3 NA NA NA NA 0.0255906305395839 0 -1.03073 0
ENST00000438371 ENSG00000237845 chr1 236105853 236107105 - 3 NA NA NA NA 0.0241233819876144 0 -1.21285 0
ENST00000438372 ENSG00000234962 chr10 2054459 2056542 - 3 NA NA NA NA 0.396520067047006 1 -0.834367 0
ENST00000438380 ENSG00000236643 chr9 127532402 127535206 + 3 NA NA NA NA 0.0158963571114713 0 -1.0398 0
ENST00000438401 ENSG00000228338 chr1 12882549 12883022 - 3 NA NA NA NA 0.0323028821948718 0 -1.02227 0
ENST00000438408 ENSG00000235126 chr3 197171932 197185194 - 3 NA NA NA NA 0.0105695308120684 0 -1.07002 0
ENST00000438409 ENSG00000234174 chr2 113931180 113932937 - 3 NA NA NA NA 0.0553838296881968 0 -0.967661 0
ENST00000438414 ENSG00000232642 chr2 24392818 24397874 - 3 NA NA NA NA 0.272326058427089 0 0.821113 0
ENST00000438416 ENSG00000233536 chr11 94371204 94373999 + 3 NA NA NA NA 0.0142928298138854 0 -0.755946 0
ENST00000438418 ENSG00000228956 chr3 18504392 18505831 + 3 NA NA NA NA 0.0460138919723041 0 -1.05747 0
ENST00000438432 ENSG00000231890 chr2 136742789 136765042 + 3 NA NA NA NA 0.0124229468443554 0 0.234609 0
ENST00000438436 ENSG00000234171 chr2 3606082 3609324 + 3 NA 5.43412511177908 NA NA 0.0916681685466008 0 -1.10899 0
ENST00000438443 ENSG00000230968 chr2 77899341 77900918 + 3 NA NA NA NA 0.00562405599851056 0 0.494249 0
ENST00000438454 ENSG00000236769 chr10 44396813 44407774 - 3 NA NA NA NA 0.016706657900586 0 -1.0537 0
ENST00000438482 ENSG00000242282 chr2 3580814 3584459 - 3 NA 5.23942751673013 NA NA 0.00736701230150155 0 -0.915741 0
ENST00000438499 ENSG00000231217 chrX 6585906 6639585 - 3 NA NA NA NA 0.0100701676701531 0 -1.30362 0
ENST00000438505 ENSG00000225539 chr2 195208993 195251230 + 3 NA NA NA NA 0.226513427575572 0 -1.00093 0
ENST00000438522 ENSG00000232395 chr6 114798514 114809845 - 3 NA NA NA NA 0.00789309127247297 0 -1.25969 0
ENST00000438538 ENSG00000236453 chr7 93690453 93695973 + 3 NA NA NA NA 0.00525612583978956 0 -1.2874 0
ENST00000438551 ENSG00000237200 chr1 22843967 22846201 + 3 NA NA NA NA 0.0201231471836097 0 -0.963761 0
ENST00000438553 ENSG00000235635 chr5 56237134 56242979 + 3 NA NA NA NA 0.0448289732267607 0 -1.28074 0
ENST00000438554 ENSG00000235426 chr10 81142084 81169030 + 3 NA NA NA NA 0.0817475368246348 0 -1.2828 0
ENST00000438559 ENSG00000237928 chr1 61405911 61436448 - 3 NA NA NA NA 0.782696331745769 1 -1.04932 0
ENST00000438566 ENSG00000236109 chr2 105199610 105201812 + 3 NA NA NA NA 0.103181582871202 0 -0.949045 0
ENST00000438573 ENSG00000229688 chr7 16250113 16310229 + 3 NA 5.42490315362106 NA NA 0.0197495017644074 0 -1.24417 0
ENST00000438574 ENSG00000225255 chr22 16199666 16212276 - 3 NA NA NA NA 0.0137511386972111 0 -0.60356 0
ENST00000438582 ENSG00000235819 chr9 89029197 89029485 + 3 NA NA NA NA 0.00515159798345895 0 -1.30163 0
ENST00000438589 ENSG00000223814 chr1 48226804 48231219 - 3 NA NA NA NA 0.117796587337882 0 -0.870391 0
ENST00000438597 ENSG00000234233 chr1 211305930 211306716 - 3 NA NA NA NA 0.0886168694710999 0 -1.36917 0
ENST00000438618 ENSG00000233152 chr6 135956937 135964093 + 3 NA NA NA NA 0.171204777812794 0 -1.30594 0
ENST00000438619 ENSG00000229943 chr1 75428998 75430802 + 3 NA NA NA NA 0.00211721070027511 0 0.0187361 0
ENST00000438622 ENSG00000227508 chr6 170586027 170588557 + 3 NA NA NA NA 0.0106774465151519 0 -1.16546 0
ENST00000438623 ENSG00000224521 chr1 248712057 248726764 + 3 NA NA NA NA 0.00374169100391887 0 -1.00164 0
ENST00000438633 ENSG00000235337 chr2 220992267 221077212 + 3 NA NA NA NA 4.64109884612506e-06 0 -0.993756 0
ENST00000438635 ENSG00000231898 chr2 171201359 171207565 - 3 NA NA NA NA 0.0564434489758239 0 -0.846835 0
ENST00000438646 ENSG00000227906 chr20 10006264 10015972 - 3 NA NA NA NA 0.844193137971065 1 -1.24154 0
ENST00000438659 ENSG00000228909 chr2 220768772 220769610 - 3 NA NA NA NA 0.00674911055332761 0 -0.67665 0
ENST00000438702 ENSG00000226812 chr20 42976192 42983825 - 3 NA NA NA NA 0.0104417262119363 0 -0.992394 0
ENST00000438719 ENSG00000231163 chr1 34336152 34339248 + 3 NA NA NA NA 0.00754730251974416 0 -1.14906 0
ENST00000438736 ENSG00000233978 chr2 43268332 43270921 - 3 NA NA NA NA 0.0751769101463647 0 -0.918672 0
ENST00000438738 ENSG00000236164 chr6 46726033 46728895 - 3 NA NA NA NA 0.0139153554795356 0 -0.99464 0
ENST00000438770 ENSG00000226686 chr19 37742828 37747421 + 3 NA NA NA NA 0.0126054964684017 0 -1.31363 0
ENST00000438789 ENSG00000229557 chr13 91779906 91783619 - 3 NA NA NA NA 0.121053546478674 0 -1.29331 0
ENST00000438790 ENSG00000223382 chr1 31297522 31306580 + 3 NA NA NA NA 0.0116731036616965 0 -0.696809 0
ENST00000438791 ENSG00000227169 chr1 4611795 4612205 + 3 NA NA NA NA 0.0195196649107252 0 -1.14331 0
ENST00000438797 ENSG00000235357 chr6 80513300 80516942 - 3 NA NA NA NA 0.0402935550451593 0 -0.874483 0
ENST00000438816 ENSG00000228400 chr2 124774435 124782750 - 3 NA NA NA NA 0.00543101674136751 0 -1.06546 0
ENST00000438818 ENSG00000237947 chr6 40681150 40683102 - 3 NA NA NA NA 0.0415810742129081 0 -1.06362 0
ENST00000438824 ENSG00000225064 chr2 208125169 208135414 + 3 NA NA NA NA 0.156206390824382 0 -0.770924 0
ENST00000438829 ENSG00000224445 chr1 99937918 99999571 - 3 NA NA NA NA 0.0158931171301498 0 -1.39433 0
ENST00000438839 ENSG00000224970 chr7 142573589 142590199 + 3 NA NA NA NA 0.00510875199910483 0 -1.08011 0
ENST00000438867 ENSG00000234191 chrX 39260506 39294078 - 3 NA NA NA NA 0.0331870039439133 0 -1.01595 0
ENST00000438877 ENSG00000228124 chr6 90383188 90385502 + 3 NA NA NA NA 0.147245974880896 0 -0.939257 0
ENST00000438885 ENSG00000228127 chr1 116461997 116468529 + 3 NA NA NA NA 0.00744612985591756 0 -1.00998 0
ENST00000438890 ENSG00000224441 chr15 91475832 91478284 - 3 NA NA NA NA 0.114146755292894 0 -1.03378 0
ENST00000438893 ENSG00000230947 chr22 24994021 24995365 + 3 NA NA NA NA 0.00520849813311127 0 -1.25653 0
ENST00000438897 ENSG00000229118 chr2 112022860 112037457 + 3 NA NA NA NA 0.108897762493068 0 -0.680823 0
ENST00000438903 ENSG00000232507 chr1 208780445 208785537 - 3 NA NA NA NA 0.0135190994657261 0 0.782531 0
ENST00000438919 ENSG00000229711 chr10 52582452 52584285 - 3 NA NA NA NA 0.0129778415241919 0 -1.20126 0
ENST00000438923 ENSG00000225974 chr7 15728700 15730479 - 3 NA NA NA NA 0.00772039529601647 0 -1.15836 0
ENST00000438963 ENSG00000229066 chr2 176122070 176307696 + 3 NA NA NA NA 0.0248899405790928 0 0.148297 0
ENST00000438967 ENSG00000231102 chr6 41688134 41701770 + 3 NA NA NA NA 0.191382144459474 0 -0.986303 0
ENST00000438969 ENSG00000228031 chr7 137029676 137039229 - 3 NA NA NA NA 0.0508439505702574 0 -1.1041 0
ENST00000438978 ENSG00000232485 chr2 217351494 217363469 - 3 NA NA NA NA 0.0680371569185327 0 -0.902944 0
ENST00000438994 ENSG00000237208 chrX 125243745 125249545 + 3 NA NA NA NA 0.0145578514852065 0 0.534398 0
ENST00000439008 ENSG00000229792 chr13 110053043 110053988 + 3 NA NA NA NA 5.72161153033312e-05 0 -1.14899 0
ENST00000439014 ENSG00000226355 chr9 132200495 132201397 + 3 NA NA NA NA 0.294535092907963 0 -0.373827 0
ENST00000439024 ENSG00000227960 chr1 81970784 81971981 + 3 NA NA NA NA 0.0212870157290601 0 -1.03737 0
ENST00000439027 ENSG00000228735 chr7 54643745 54646487 - 3 NA NA NA NA 0.986295508607371 1 -1.17539 0
ENST00000439041 ENSG00000238167 chr17 76311810 76343879 + 3 NA NA NA NA 0.0461697602689541 0 -0.579448 0
ENST00000439046 ENSG00000236039 chr7 17474101 17500296 - 3 NA NA NA NA 0.0111165801048886 0 -1.00954 0
ENST00000439050 ENSG00000227403 chr2 162101250 162105561 + 3 NA NA NA NA 0.021043523497374 0 -0.944813 0
ENST00000439051 ENSG00000225913 chr10 89367769 89419036 + 3 NA NA NA NA 0.0474525266673944 0 0.759761 0
ENST00000439057 ENSG00000236200 chr1 44165594 44173012 - 3 NA NA NA NA 0.0425882994867318 0 -0.792608 0
ENST00000439070 ENSG00000237813 chr7 116056171 116105330 - 3 NA NA NA NA 0.0229601006388618 0 -1.1247 0
ENST00000439074 ENSG00000229155 chr3 193560349 193561798 - 3 NA NA NA NA 0.332906243580527 0 -0.792378 0
ENST00000439075 ENSG00000236548 chr6 125230239 125284185 - 3 NA NA NA NA 0.0263252025632698 0 0.599807 0
ENST00000439076 ENSG00000236394 chr9 139947226 139947826 + 3 NA NA NA NA 0.112935398043059 0 -0.606414 0
ENST00000439079 ENSG00000231983 chr13 26626414 26627523 - 3 NA NA NA NA 0.0183320368745859 0 -0.863294 0
ENST00000439095 ENSG00000230145 chr1 221064509 221068345 - 3 NA NA NA NA 0.351161791713801 0 0.879003 0
ENST00000439104 ENSG00000226645 chr11 116644105 116644921 + 3 NA NA NA NA 0.00989184589981818 0 -1.18589 0
ENST00000439136 ENSG00000235530 chr17 21117671 21133348 + 3 NA NA NA NA 0.0419494352041851 0 -1.1321 0
ENST00000439145 ENSG00000231373 chr9 80071211 80141613 + 3 NA NA NA NA 0.00610306654789042 0 -0.729595 0
ENST00000439150 ENSG00000230140 chr2 101589110 101592162 - 3 NA NA NA NA 0.00450599330232734 0 -1.13902 0
ENST00000439157 ENSG00000224750 chr10 92214455 92290873 + 3 NA NA NA NA 0.485761598582232 1 -0.928359 0
ENST00000439185 ENSG00000237327 chr2 158984469 158990500 + 3 NA NA NA NA 0.00195721424839588 0 -1.2123 0
ENST00000439186 ENSG00000237076 chr1 84255963 84267148 + 3 NA NA NA NA 0.00077774819198932 0 -1.06369 0
ENST00000439191 ENSG00000230270 chr1 1360832 1363179 - 3 NA NA NA NA 0.0288737161967507 0 -1.05168 0
ENST00000439196 ENSG00000233970 chr2 692083 693235 - 3 NA NA NA NA 0.0377473106390529 0 -1.04009 0
ENST00000439198 ENSG00000233200 chr10 35508822 35519526 - 3 NA NA NA NA 0.0429593144631594 0 -0.869095 0
ENST00000439207 ENSG00000228648 chr6 167655379 167659404 + 3 NA NA NA NA 0.00522824974107065 0 -1.28229 0
ENST00000439208 ENSG00000228203 chr2 7056982 7058794 - 3 NA NA NA NA 0.00375591719799579 1 -0.127895 0
ENST00000439239 ENSG00000225315 chr1 24367343 24413289 + 3 NA NA NA NA 0.0304738325914898 0 -0.965669 0
ENST00000439246 ENSG00000235257 chr3 37847320 37862591 - 3 NA NA NA NA 0.0453115787931529 0 -0.1276 0
ENST00000439259 ENSG00000229494 chr2 78315856 78354932 + 3 NA NA NA NA 0.944537136853067 1 -1.0542 0
ENST00000439279 ENSG00000225994 chr6 98723022 98727735 + 3 NA NA NA NA 0.00446726059252475 0 -1.06922 0
ENST00000439285 ENSG00000228598 chr7 20181539 20193154 + 3 NA NA NA NA 0.015457555564943 0 -0.951249 0
ENST00000439299 ENSG00000236242 chr13 109816250 109853831 - 3 NA NA NA NA 0.0962126276687955 0 -1.08771 0
ENST00000439318 ENSG00000231183 chr7 76540422 76548508 + 3 NA NA NA NA 0.0125148420031885 0 -1.15493 0
ENST00000439319 ENSG00000226083 chr10 18290715 18299491 - 3 NA NA NA NA 0.230673898310399 0 -0.584989 0
ENST00000439325 ENSG00000233912 chr3 5198590 5229014 - 3 NA 5.09666386375589 NA NA 0.055319583377544 0 -1.15752 0
ENST00000439341 ENSG00000223393 chr1 231010592 231014761 + 3 NA NA NA NA 0.0477105112717959 0 -0.909119 0
ENST00000439342 ENSG00000230857 chr9 66742304 66759357 + 3 NA NA NA NA 0.0409378262485544 0 0.854047 0
ENST00000439360 ENSG00000226824 chr7 66119538 66134285 + 3 NA 5.08306752728539 NA NA 0.162217203113793 0 -1.04862 0
ENST00000439367 ENSG00000229918 chr13 99484338 99486883 + 3 NA NA NA NA 0.0773558110251161 0 -0.796343 0
ENST00000439382 ENSG00000233479 chr2 114426743 114430768 + 3 NA NA NA NA 0.0705586451668652 0 -0.849831 0
ENST00000439394 ENSG00000226172 chr1 119542967 119544015 - 3 NA NA NA NA 0.0177675746627148 0 -1.18503 0
ENST00000439406 ENSG00000228022 chr6 30734602 30760027 + 3 NA NA NA NA 0.00373025857042475 1 0.25325 0
ENST00000439407 ENSG00000227110 chr3 8540295 8653610 - 3 NA NA NA NA 0.102622355401811 1 -0.722741 0
ENST00000439413 ENSG00000234707 chr7 54827118 54872621 + 3 NA NA NA NA 0.0238696224995322 0 -1.00896 0
ENST00000439418 ENSG00000225626 chr9 72433899 72435655 - 3 NA NA NA NA 0.00574217326530991 0 -0.308337 0
ENST00000439421 ENSG00000236303 chr10 132237331 132281418 - 3 NA NA NA NA 0.0218246330046722 0 -0.957714 0
ENST00000439423 ENSG00000231010 chr22 46451620 46454040 - 3 NA NA NA NA 0.107699804726762 0 -0.784816 0
ENST00000439433 ENSG00000230749 chr2 66666220 66667444 - 3 NA NA NA NA 0.209509569316326 0 -1.0095 0
ENST00000439434 ENSG00000229015 chrX 134530354 134531689 + 3 NA NA NA NA 0.0864932454322044 0 0.205907 0
ENST00000439438 ENSG00000229694 chr9 93881344 93945044 + 3 NA NA NA NA 0.0255646983477077 0 -1.19063 0
ENST00000439443 ENSG00000236911 chr1 207725270 207726324 - 3 NA NA NA NA 0.0062985961621932 0 -1.08884 0
ENST00000439444 ENSG00000230753 chr20 32375253 32398880 - 3 NA NA NA NA 0.0181633943051114 0 -0.800723 0
ENST00000439447 ENSG00000230694 chr9 16625674 16626388 + 3 NA NA NA NA 0.0278799972317032 0 -0.972875 0
ENST00000439450 ENSG00000234862 chr20 22201192 22203921 + 3 NA NA NA NA 0.00253653558342467 0 -1.12482 0
ENST00000439451 ENSG00000235914 chr20 14885587 14910161 - 3 NA NA NA NA 0.0542461884447178 0 -0.817641 0
ENST00000439454 ENSG00000227564 chr13 63757234 63801189 - 3 NA NA NA NA 0.00476822109606601 0 -1.08416 0
ENST00000439455 ENSG00000233482 chr1 94610667 94611175 + 3 NA NA NA NA 0.0400320946473742 0 -1.10889 0
ENST00000439471 ENSG00000233616 chr9 125163249 125165185 - 3 NA NA NA NA 0.000395809205932538 0 -1.41802 0
ENST00000439474 ENSG00000231669 chrX 64808261 64809649 + 3 NA NA NA NA 0.0100883899865345 0 -0.861826 0
ENST00000439479 ENSG00000233987 chr3 194426277 194427693 + 3 NA NA NA NA 0.0125437639830132 0 -1.04408 0
ENST00000439483 ENSG00000237937 chr11 116510197 116525906 + 3 NA NA NA NA 0.12289979966084 0 -1.2029 0
ENST00000439488 ENSG00000236423 chr1 3816980 3832011 + 3 NA NA NA NA 0.345095481305012 0 0.622324 0
ENST00000439501 ENSG00000227512 chr9 139437333 139438287 + 3 NA NA NA NA 0.0853914033313626 0 -0.5102 0
ENST00000439505 ENSG00000224636 chr11 2965668 2966753 + 3 NA NA NA NA 0.0446741555231479 0 -0.950783 0
ENST00000439507 ENSG00000228340 chr20 58663003 58676427 + 3 NA NA NA NA 0.00909482154200258 0 -1.00812 0
ENST00000439525 ENSG00000229643 chrY 6225260 6229454 - 3 NA NA NA NA 0.126651666269338 0 -1.00836 0
ENST00000439562 ENSG00000227230 chr1 243299200 243303890 + 3 NA NA NA NA 0.00759046260905915 0 -1.14157 0
ENST00000439570 ENSG00000224535 chr1 212640158 212641085 - 3 NA NA NA NA 0.00474639435088828 0 -0.907756 0
ENST00000439575 ENSG00000234182 chr10 3052723 3055303 + 3 NA NA NA NA 0.192799379557915 0 -0.244996 0
ENST00000439577 ENSG00000227751 chr1 17733256 17733878 + 3 NA 5.28156567878656 5.23269499697825 NA 0.0297800447388631 0 -1.08069 0
ENST00000439588 ENSG00000224623 chr22 31857650 31860190 + 3 NA NA NA NA 0.00459636584918316 0 -1.26235 0
ENST00000439592 ENSG00000236828 chrX 32773057 32774517 + 3 NA NA NA NA 0.0015013926158034 0 -1.00615 0
ENST00000439598 ENSG00000236432 chr2 228085768 228189880 - 3 NA NA NA NA 0.656251669696641 1 0.482828 0
ENST00000439601 ENSG00000233806 chr2 242875987 242908271 + 3 NA NA NA NA 0.266833394617511 0 -0.0949983 0
ENST00000439633 ENSG00000228309 chr1 185527511 185534763 + 3 NA NA NA NA 0.081688441669346 0 -0.921891 0
ENST00000439700 ENSG00000227938 chr2 28671034 28673051 - 3 NA NA NA NA 0.0450906743389387 0 -0.87557 0
ENST00000439703 ENSG00000223485 chr6 169558187 169563019 - 3 NA NA NA NA 0.0311593801748072 0 -1.00856 0
ENST00000439734 ENSG00000238217 chr2 200489254 200523855 + 3 NA NA NA NA 0.0414165649618345 0 -1.08898 0
ENST00000439736 ENSG00000232558 chr1 112396384 112399527 - 3 NA NA NA NA 7.81206512646475e-05 0 -0.923609 0
ENST00000439739 ENSG00000231016 chr1 180086275 180093025 - 3 NA NA NA NA 0.0357459209003451 0 -1.03921 0
ENST00000439745 ENSG00000231266 chr2 16408295 16409462 - 3 NA NA NA NA 0.00787989764737244 0 -0.964124 0
ENST00000439751 ENSG00000227172 chr7 39585249 39605838 - 3 NA NA NA NA 0.0131666196006948 0 -0.919931 0
ENST00000439755 ENSG00000230381 chr1 116971673 117105789 - 3 NA NA NA NA 7.82087928097627e-05 0 -0.281646 0
ENST00000439760 ENSG00000231527 chr9 45108581 45112467 + 3 NA NA NA NA 0.00685973147934985 0 -0.76554 0
ENST00000439776 ENSG00000227310 chr10 47279192 47289833 - 3 NA 5.16361739859463 NA NA 0.0252534841965463 0 0.877162 0
ENST00000439786 ENSG00000234194 chr20 43380451 43383718 + 3 NA NA NA NA 0.161007551245096 0 -0.240446 0
ENST00000439788 ENSG00000236045 chr1 15660662 15661960 - 3 NA NA NA NA 0.202490586795777 0 -1.36745 0
ENST00000439792 ENSG00000221817 chr10 75258314 75259585 + 3 NA NA NA NA 0.0127335989161182 0 -1.14061 0
ENST00000439795 ENSG00000226133 chr1 48519881 48532873 + 3 NA NA NA NA 0.116501732527949 0 -1.21381 0
ENST00000439796 ENSG00000231632 chr9 91624949 91625393 - 3 NA NA NA NA 0.0177785105213453 0 -1.06736 0
ENST00000439798 ENSG00000231682 chr2 235353234 235363239 - 3 NA NA NA NA 0.00447852194057042 0 -0.965926 0
ENST00000439804 ENSG00000223812 chr3 191275113 191308145 + 3 NA NA NA NA 0.210312524821197 0 -1.21857 0
ENST00000439810 ENSG00000223930 chr3 177924467 178103205 - 3 NA NA NA NA 0.00958984402703154 0 -1.06066 0
ENST00000439824 ENSG00000233424 chr9 44256189 44263319 - 3 NA NA NA NA 0.999999996969772 1 -1.08543 0
ENST00000439839 ENSG00000228944 chr7 24236281 24295338 - 3 NA NA NA NA 0.395450122346558 1 -0.396605 0
ENST00000439844 ENSG00000236355 chr6 38681827 38682993 + 3 NA NA NA NA 0.00184212044071551 0 -1.09954 0
ENST00000439849 ENSG00000236031 chr1 243708834 243711631 + 3 NA NA NA NA 0.862829268047094 1 -1.12807 0
ENST00000439870 ENSG00000233230 chr2 48133221 48134795 + 3 NA NA NA NA 0.0173171244919021 0 -1.17859 0
ENST00000439872 ENSG00000224764 chr9 97690833 97697228 - 3 NA NA NA NA 0.0140481885937056 0 -0.981553 0
ENST00000439876 ENSG00000227071 chr9 20683303 20684687 - 3 NA NA NA NA 0.0123334151695084 0 -1.13015 0
ENST00000439878 ENSG00000235446 chr1 69709055 69715106 - 3 NA NA NA NA 0.00534763553177686 0 -1.32339 0
ENST00000439891 ENSG00000232234 chr6 8328384 8342688 + 3 NA NA NA NA 0.0634166977535114 0 -1.28331 0
ENST00000439893 ENSG00000224568 chr2 108159205 108172095 + 3 NA NA NA NA 0.26922953216297 1 -1.20653 0
ENST00000439901 ENSG00000230782 chr9 109737114 109865269 - 3 NA NA NA NA 0.0744084569780309 0 -0.999398 0
ENST00000439904 ENSG00000234635 chr10 70237755 70240521 - 3 NA 5.05551137335512 NA NA 0.00929114818724193 0 0.249217 0
ENST00000439938 ENSG00000228740 chr15 27402882 27406422 - 3 NA NA NA NA 0.0210350028183966 0 -1.12616 0
ENST00000439943 ENSG00000223891 chr20 42839600 42854667 + 3 NA NA NA NA 0.853525729412413 1 -0.00719313 0
ENST00000439979 ENSG00000235177 chr10 14885630 14886747 - 3 NA NA NA NA 0.0367878499659174 0 -1.05773 0
ENST00000439992 ENSG00000233928 chrX 33744625 33960397 + 3 NA NA NA NA 0.305092258600037 0 -1.02934 0
ENST00000439998 ENSG00000230831 chr7 36878577 36880978 + 3 NA NA NA NA 0.013256949276204 0 -0.842897 0
ENST00000440002 ENSG00000231772 chrX 42315830 42558636 + 3 NA NA NA NA 0.00786412683724779 0 -1.12346 0
ENST00000440013 ENSG00000235058 chr3 50378537 50383128 + 3 NA NA NA NA 0.0271424481607075 0 -0.990505 0
ENST00000440016 ENSG00000237380 chr2 176987088 177001741 - 3 NA NA NA NA 0.311528905252678 0 -1.10854 0
ENST00000440032 ENSG00000225126 chr1 7501156 7501614 - 3 NA NA NA NA 0.0165891981392275 0 -0.935572 0
ENST00000440034 ENSG00000236494 chr7 33835080 33842768 - 3 NA NA NA NA 0.0175409611198664 0 -0.944721 0
ENST00000440052 ENSG00000238197 chr21 34100450 34115433 + 3 NA NA NA NA 0.0952503077695599 0 0.370533 0
ENST00000440074 ENSG00000233219 chr7 33908113 33913843 - 3 NA NA NA NA 0.125038653377887 0 -1.03624 0
ENST00000440088 ENSG00000214293 chr7 77286977 77325582 - 3 NA 4.98143150395011 NA NA 0.156363226499444 0 0.356281 0
ENST00000440093 ENSG00000234899 chr17 70067184 70115589 - 3 NA NA NA NA 0.0388213180794162 1 -0.054169 0
ENST00000440094 ENSG00000225203 chr13 75949647 75950209 + 3 NA NA NA NA 0.00171685307641026 0 -1.22945 0
ENST00000440100 ENSG00000237899 chr1 41134761 41153260 - 3 NA NA NA NA 0.148188692944067 0 -0.869579 0
ENST00000440116 ENSG00000228971 chr1 95975716 95980285 + 3 NA NA NA NA 0.190462985513378 1 -0.953221 0
ENST00000440152 ENSG00000236999 chr3 10607939 10612059 - 3 NA NA NA NA 0.0186592127275226 0 -0.941834 0
ENST00000440160 ENSG00000225179 chr13 35009587 35214822 - 3 NA NA NA NA 0.00234806179796848 0 -1.18387 0
ENST00000440162 ENSG00000225172 chr1 198952753 198954529 + 3 NA NA NA NA 0.00881055964621439 0 0.405262 0
ENST00000440168 ENSG00000226194 chr6 169773776 169788480 - 3 NA NA NA NA 0.0164415182399009 0 -1.17595 0
ENST00000440189 ENSG00000228527 chr10 60064313 60065381 + 3 NA NA NA NA 0.0141376661270186 0 -0.957608 0
ENST00000440194 ENSG00000234753 chr6 41462591 41513981 - 3 NA NA NA NA 0.00997821452943082 0 -1.40604 0
ENST00000440196 ENSG00000239664 chr1 529833 530595 + 3 NA NA NA NA 7.81598844963103e-05 0 -1.18023 0
ENST00000440208 ENSG00000225647 chr7 108238819 108254711 + 3 NA NA NA NA 0.0476539951284173 0 -0.987004 0
ENST00000440220 ENSG00000237174 chr6 76067008 76072740 + 3 NA NA NA NA 0.0223005590853002 0 -1.08492 0
ENST00000440246 ENSG00000236166 chr6 132411673 132420366 + 3 NA NA NA NA 0.0986141620076782 0 0.182023 0
ENST00000440249 ENSG00000230881 chr1 42001114 42001539 + 3 NA NA NA NA 0.019198839957659 0 -1.04265 0
ENST00000440255 ENSG00000227838 chr22 28072556 28110959 - 3 NA NA NA NA 0.892866362941072 1 -0.820392 0
ENST00000440266 ENSG00000230599 chr3 10809149 10813403 + 3 NA NA NA NA 0.0520159086163868 0 -1.00231 0
ENST00000440321 ENSG00000232959 chr1 169993218 169993824 + 3 NA NA NA NA 0.000789247966073143 0 -1.16807 0
ENST00000440341 ENSG00000235610 chr2 224370194 224375651 + 3 NA NA NA NA 0.00429359343385239 0 -0.983032 0
ENST00000440351 ENSG00000235620 chr7 50314386 50315218 - 3 NA NA NA NA 0.015566066196795 0 -0.952562 0
ENST00000440363 ENSG00000233756 chr21 41990433 42002693 - 3 NA NA NA NA 0.0132721135760927 0 -1.18201 0
ENST00000440371 ENSG00000234595 chr2 182547840 182550434 + 3 NA NA NA NA 0.0067230226255464 0 -0.59689 0
ENST00000440372 ENSG00000232193 chr21 20290252 20308177 - 3 NA NA NA NA 0.00323681440124905 0 -1.2854 0
ENST00000440376 ENSG00000229263 chr7 30836307 30843026 - 3 NA NA NA NA 0.0048075724483184 0 -1.18091 0
ENST00000440377 ENSG00000237188 chr1 146644806 146646726 + 3 NA NA NA NA 0.0083700664426438 0 -1.20597 0
ENST00000440379 ENSG00000234035 chr21 40285093 40287072 - 3 NA NA NA NA 0.173313270977969 0 -0.586414 0
ENST00000440387 ENSG00000240269 chr22 23154489 23235997 - 3 NA NA NA NA 0.0204607229040127 0 -1.12966 0
ENST00000440388 ENSG00000203417 chr10 131984445 131985130 + 3 NA NA NA NA 0.0598222195094231 0 0.617922 0
ENST00000440397 ENSG00000230533 chr6 137994597 137995691 + 3 NA NA NA NA 0.151871004452403 0 -1.1089 0
ENST00000440403 ENSG00000225555 chr21 35743101 35747647 - 3 NA NA NA NA 0.00712162527733165 0 -1.01689 0
ENST00000440412 ENSG00000215113 chrX 70985038 70987054 + 3 NA 5.44046887809793 NA NA 0.0207945978048119 0 0.737147 0
ENST00000440413 ENSG00000236024 chr9 132475175 132480914 - 3 NA NA NA NA 0.0575789368796566 0 -1.03994 0
ENST00000440414 ENSG00000224251 chr10 5038074 5039572 + 3 NA NA NA NA 0.0205353053455483 0 -0.973361 0
ENST00000440430 ENSG00000229012 chrX 8831902 8835642 - 3 NA NA NA NA 0.127751211830461 0 -0.993916 0
ENST00000440436 ENSG00000229664 chr10 6067941 6078390 + 3 NA NA NA NA 0.0811797874061495 0 -0.933343 0
ENST00000440455 ENSG00000234686 chr7 49269733 49294412 + 3 NA NA NA NA 0.0700224761458887 0 -0.252059 0
ENST00000440456 ENSG00000228839 chr22 31688485 31734007 + 3 NA NA NA NA 0.0153941738539719 0 -0.868238 0
ENST00000440477 ENSG00000227880 chr22 27853208 27856021 - 3 NA NA NA NA 0.00317773876552691 0 -1.02065 0
ENST00000440492 ENSG00000233975 chr1 27986839 27989233 - 3 NA NA NA NA 0.0583570861819295 0 -1.0883 0
ENST00000440494 ENSG00000226828 chr1 244080704 244210619 + 3 NA NA NA NA 0.024872517805507 0 -0.763031 0
ENST00000440495 ENSG00000228272 chr2 84542232 84577898 + 3 NA NA NA NA 0.00863778066743841 0 -1.22017 0
ENST00000440496 ENSG00000223546 chrX 102024107 102140334 + 3 NA NA NA NA 0.0263190937410932 0 -0.930452 0
ENST00000440498 ENSG00000235529 chr2 236414395 236416210 + 3 NA NA NA NA 0.00635662517310433 0 -1.1394 0
ENST00000440504 ENSG00000230442 chr7 123254215 123265011 - 3 NA NA NA NA 0.0893751686369618 0 -1.00423 0
ENST00000440512 ENSG00000233705 chr7 107297075 107302156 - 3 NA NA NA NA 0.236772484919265 0 -1.01929 0
ENST00000440516 ENSG00000226286 chr1 3049491 3050273 - 3 NA NA NA NA 0.175162638147089 0 -0.766536 0
ENST00000440518 ENSG00000226571 chr6 139604244 139608444 + 3 NA NA NA NA 7.81463757506233e-05 1 -1.1769 0
ENST00000440522 ENSG00000234634 chr17 13202501 13210077 - 3 NA NA NA NA 0.00858913233750483 0 -0.119829 0
[truncated: 1,132,623 more chars]
